# Supplementary material for: Prioritizing genes responsible for host resistance to influenza using network approaches
Source: BMC Genomics. 2013 Nov 21;14(1):816. doi: 10.1186/1471-2164-14-816 (PMC4046670; doi:10.1186/1471-2164-14-816)
Supplement: Supplementary file 2 — Additional file 2: Annotations of all top ranked genes. Table S4. summarizs top-ranked genes by at least one method (deHKDR, RWR, and sHKDR). The following four types of supporting evidence for the functional role in influenza resistance were collected for each gene: genetic association, QTL, RNAi and gene expression studies. Immune related functional evidence from the annotations of RefSeq and UniProt databases or from literature is also noted. Table S5. summarizes the QTL studies, RNAi screenings, and gene expression analyses that were used to find supporing evidence. The methods used for candidate gene identification, the number of suggested candidates and corresponding reference for each study are shown. (XLS 102 KB) [file 12864_2013_5513_MOESM2_ESM.xls]

## Sheet: Table S4
Mouse QTL	Gene symbol	Gene name	Prioritization method			Functional annotation		Supporting source			Literature support	Reference
			RWR	sHKDR	deHKDR		Genet_assoc	QTL	RNAi	EXPR
chr1:21767867-29085401	COL9A1	collagen, type IX, alpha 1	Y	Y
(preCC strains; Ferris et al. 2013)	FAM135A	family with sequence similarity 135, member A			Y			Ferris_2013	König_2009
chr11:101-107 Mb	ACE	angiotensin I converting enzyme (peptidyl-dipeptidase A) 1	Y	Y			Onishi 2003				Angiotensin-I converting enzyme DD genotype resulted in a significant increased risk with influenza pneumonia in the elderly.	Onishi 2003
(BXD RI strains; Boon et al. 2009)	AOC2	amine oxidase, copper containing 2 (retina-specific)	Y	Y	Y
	ARL4D	ADP-ribosylation factor-like 4D		Y
	BECN1	beclin 1, autophagy related	Y	Y	Y	Plays a central role in regulating autophagy and may play a role in antiviral host defense.					Autophagosome generation or maturation can be inhibited after viral protein by binding to Beclin-1.	PMID: 19270693; 19270696; 16179260; 19816569
	C17orf105	hypothetical LOC284067			Y
	C1QL1	complement component 1, q subcomponent-like 1	Y	Y	Y
	CCR10	chemokine (C-C motif) receptor 10			Y	Receptor for chemokines SCYA27 and SCYA28. Subsequently transduces a signal by increasing the intracellular calcium ions level and stimulates chemotaxis in a pre-B cell line
	FMNL1	formin-like 1			Y	May play a role in the control of cell motility and survival of macrophages.
	FTSJ3	FtsJ homolog 3 (E. coli)			Y
	IFI35	interferon-induced protein 35			Y			Boon_2009	Shapira_2009	Kash_2006; Ding_2008; Alberts_2010	Ifi35 is induced upon exposure to interferon and is reported to modulate cytokine signaling. It also has antiviral properties against bovine foamy virus via disturbing the virus regulatory protein for replication.	PMID: 17197158; 18305040
	ITGA2B	integrin, alpha 2b (platelet glycoprotein IIb of IIb/IIIa complex, antigen CD41)	Y	Y		Integrins are cell surface receptors, also have a significant role in cell signaling and can activate protein kinases involved in the regulation of cell growth, division, survival, differentiation, migration and apoptosis.			König_2009
	MPP3	membrane protein, palmitoylated 3 (MAGUK p55 subfamily member 3)	Y	Y
	PPY	pancreatic polypeptide	Y		Y
	PYY	peptide YY	Y	Y
	RAMP2	receptor (G protein-coupled) activity modifying protein 2			Y
	SLC4A1	solute carrier family 4, anion exchanger, member 1 (erythrocyte membrane protein band 3, Diego blood group)	Y	Y		Band 3 is the major integral glycoprotein of the erythrocyte membrane.
	TLK2	tousled-like kinase 2	Y	Y
	TMEM106A	hypothetical LOC728772; transmembrane protein 106A			Y
	VAT1	vesicle amine transport protein 1 homolog (T. californica)	Y	Y
chr15:51-57 Mb	EIF3H	eukaryotic translation initiation factor 3, subunit H	Y	Y
(BXD RI strains; Boon et al. 2009)	HAS2	hyaluronan synthase 2			Y
	TNFRSF11B	tumor necrosis factor receptor superfamily, member 11b; a.k.a. Osteoclastogenesis Inhibitory Factor, Osteoprotegerin (OPG)	Y	Y	Y						OPG can mask the activity of receptor activator of NF-kappa B ligand (RANKL); whose pre-treatment can suppressed production of proinflammatory cytokines in macrophages in response to stimulation by bacteria. In mice lacking OPG, endotoxin (a cell-wall component of bacteria)-induced production of proinflammatory cytokines was reduced; whereas in mice lacking RANKL, it was increased.	PMID: 16951341
	APOL1	apolipoprotein L, 1	Y	Y	Y
chr15:77427235-86625488	APOL2	apolipoprotein L, 2		Y	Y
(preCC strains; Ferris et al. 2013)	APOL3	apolipoprotein L, 3			Y
	APOL4	apolipoprotein L, 4	Y	Y	Y
	C1QTNF6	C1q and tumor necrosis factor related protein 6	Y	Y
	CENPM	centromere protein M			Y
	CERK	ceramide kinase	Y	Y		CERK converts ceramide to ceramide 1-phosphate (C1P). Both CERK and C1P have been implicated in various cellular processes, including proliferation, apoptosis, phagocytosis, and inflammation.
	CSF2RB	colony stimulating factor 2 receptor, beta, low-affinity (granulocyte-macrophage)	Y		Y	The protein encoded by this gene is the common beta chain of the high affinity receptor for interleukin-3, interleukin-5 and granulocyte-macrophage colony-stimulating factor.				Ding_2008; Kash_2006; Alberts_2010
	DNAJB7	DnaJ (Hsp40) homolog, subfamily B, member 7			Y
	EP300	E1A binding protein p300	Y	Y		Functions as histone acetyltransferase and regulates transcription via chromatin remodeling. Binds to and may be involved in the transforming capacity of the adenovirus E1A protein. In case of HIV-1 infection, it is recruited by the viral protein Tat to regulate its transactivating activity.			Shapira_2009
	GTSE1	G-2 and S-phase expressed 1			Y
	IL2RB	interleukin 2 receptor, beta	Y	Y	Y	Receptor for interleukin-2, which is involved in T cell-mediated immune responses. This beta subunit is involved in receptor mediated endocytosis and transduces the mitogenic signals of IL2.					Diet-induced obese (DIO) mice were shown to have increased morbidity and mortality following secondary influenza infection compared with lean mice. They also showed reduced level of interleukin 2 receptor β which are required for memory T cell maintenance after primary infection.	PMID: 20592105
	LGALS1	lectin, galactoside-binding, soluble, 1	Y	Y		May regulate apoptosis, cell proliferation and cell differentiation.
	NCF4	neutrophil cytosolic factor 4, 40kDa			Y	The protein encoded by this gene is a cytosolic regulatory component of the superoxide-producing phagocyte NADPH-oxidase, a multicomponent enzyme system important for host defense				Kash_2006; Alberts_2010
	NFAM1	NFAT activating protein with ITAM motif 1			Y	May function in immune system as a receptor which activates via the calcineurin/NFAT-signaling pathway the downstream cytokine gene promoters. Activates the transcription of IL-13 and TNF-alpha promoters.
	PDGFB	platelet-derived growth factor beta polypeptide (simian sarcoma viral (v-sis) oncogene homolog)	Y					Ferris_2013
	PKDREJ	polycystic kidney disease (polycystin) and REJ homolog (sperm receptor for egg jelly homolog, sea urchin)		Y
	POLDIP3	polymerase (DNA-directed), delta interacting protein 3	Y	Y
	POLR3H	polymerase (RNA) III (DNA directed) polypeptide H (22.9kD)			Y	Plays a key role in sensing and limiting infection by intracellular bacteria and DNA viruses. Acts as nuclear and cytosolic DNA sensor involved in innate immune response.
	SMC1B	structural maintenance of chromosomes 1B			Y
	SOX10	SRY (sex determining region Y)-box 10	Y	Y
	SSTR3	somatostatin receptor 3	Y	Y				Ferris_2013
	TMPRSS6	transmembrane protease, serine 6			Y
	TNFRSF13C	tumor necrosis factor receptor superfamily, member 13C	Y	Y		B-cell receptor specific for TNFSF13B/TALL1/BAFF/BLyS. Promotes the survival of mature B-cells and the B-cell response.
	TSPO	translocator protein (18kDa)	Y	Y
	TST	thiosulfate sulfurtransferase (rhodanese)	Y	Y
chr16:64-78 Mb	HSPA13	heat shock protein 70kDa family, member 13	Y	Y
(BXD RI strains; Nedelko et al. 2012)	HTR1F	5-hydroxytryptamine (serotonin) receptor 1F	Y	Y
	SAMSN1	SAM domain, SH3 domain and nuclear localization signals 1			Y	Negative regulator of B-cell activation.				Kash_2006; Alberts_2010
chr16:97500418-98213493 (preCC strains; Ferris 2013)	MX1	myxovirus (influenza virus) resistance 1, interferon-inducible protein p78 (mouse)	Y	Y	Y	Interferon-induced dynamin-like GTPase with antiviral activity against a wide range of RNA viruses and some DNA viruses.	PMID: 2903437	Ferris_2013		Kash_2006; Alberts_2010	Mice susceptible to influenza infection harbor large exonic deletions or nonsense mutations in the Mx1 gene. (Known seed genes)	PMID: 2903437
chr17: 37-48 Mb	CAPN11	calpain 11			Y
(AcB/BcA RC strains; Boivin et al. 2012)	CRISP2	cysteine-rich secretory protein 2			Y
	HLA-G	major histocompatibility complex, class I, G	Y	Y	Y	HLA-G belongs to the HLA class I heavy chain paralogues. This class I molecule is involved in the presentation of foreign antigens to the immune system. The heavy chain is anchored in the membrane.			Shapira_2009		HLA-G expression is induced following inflenuza virus infection in alveolar epithelial cells and lymphocyte T regulators. It was suggested that influenza escape from immunosurveillance by the upregulation of HLA-G.	PMID: 19664669; 21087648; 21612979
	HSP90AB1	heat shock protein 90kDa alpha (cytosolic), class B member 1	Y	Y							HSP90AB1 was shown to be one of the five hub genes of influenza–host protein interaction.	PMID: 19748539
	MDFI	MyoD family inhibitor		Y
	MOG	myelin oligodendrocyte glycoprotein	Y	Y	Y
	NFKBIE	nuclear factor of kappa light polypeptide gene enhancer in B-cells inhibitor, epsilon			Y				Shapira_2009		An NFKBIE SNP was associated with susceptibility to invasive pneumococcal disease (IPD), which was a serious complication of seasonal and 2009 H1N1 influenza infection.	PMID: 17463416; 15745727
	PLA2G7	phospholipase A2, group VII (platelet-activating factor acetylhydrolase, plasma)			Y			Nedelko_2012; Boivin_2012		Kash_2006; Alberts_2010	PLA2G7 is a phospholipase that was shown to modulate proinflammatory responses; and to inhibit apoptosis of B cells.	PMID: 9918687; 10733466; 15115767
	PPP1R11	protein phosphatase 1, regulatory (inhibitor) subunit 11	Y	Y
	TDRD6	tudor domain containing 6			Y
	TNFRSF21	tumor necrosis factor receptor superfamily, member 21	Y	Y		The encoded protein is a member of the TNF-receptor superfamily. Knockout studies in mice suggested that this gene plays a role in T-helper cell activation, and may be involved in inflammation and immune regulation.		Boivin_2012			Knock-out gene showed decreased lung inflammation in a murine model of asthma.	PMID: 16730379
	TRERF1	transcriptional regulating factor 1	Y	Y					Karlas_2010
	TRIM10	tripartite motif-containing 10	Y	Y							A SNP in this gene is associated with viral load at set point after HIV infection after accounting for the effect of the MHC locus.	PMID: 20041166
	TRIM15	tripartite motif-containing 15	Y	Y	Y
	UBD	ubiquitin D			Y	Regulates TNF-alpha-induced and LPS-mediated activation of the central mediator of innate immunity NF-kappa-B by promoting TNF-alpha-mediated proteasomal degradation of ubiquitinated-I-kappa-B-alpha.
	VEGFA	vascular endothelial growth factor A	Y
	ZNRD1	zinc ribbon domain containing 1	Y	Y							ZNRD1 is a host cellular factor harboring genetic polymorphisms that influence HIV-1 replication and disease progression.	PMID: 18187620; 20192730
chr17:30-44 Mb	AIF1	allograft inflammatory factor 1	Y	Y	Y	May play a role in macrophage activation and function. Promotes the proliferation of T-lymphocytes.				Kash_2006; Alberts_2010
(BXD RI strains; Nedelko et al. 2012)	C4B	complement component 4B (Chido blood group)	Y	Y		The encoded protein is the basic form of complement factor 4 essential for the propagation of the classical complement pathway.
	C6orf10	chromosome 6 open reading frame 10	Y	Y
	CRISP2	cysteine-rich secretory protein 2			Y
	DAXX	death-domain associated protein			Y	The encoded protein may function to regulate apoptosis.			Shapira_2009	Kash_2006; Alberts_2010	The encoded protein may function to regulate apoptosis. Influenza virus can escape the repressional function of Daxx during infection by binding matrix protein 1 with Daxx.	PMID: 23548901
	HLA-A	major histocompatibility complex, class I, A	Y	Y		HLA class I heavy chain paralogues. Involved in the presentation of foreign antigens to the immune system.	PMID: 11752149		Shapira_2009		The magnitude and specificity of influenza A virus-specific cytotoxic T-lymphocyte responses in humans is related to HLA-A and -B phenotype.	PMID: 11752149
	HLA-B	major histocompatibility complex, class I, C; major histocompatibility complex, class I, B	Y	Y	Y		PMID: 11752149	Nedelko_2012	Shapira_2009	Kash_2006; Alberts_2010
	HLA-DQB1	major histocompatibility complex, class II, DQ beta 1; similar to major histocompatibility complex, class II, DQ beta 1	Y	Y		HLA class II beta chain paralogs. Class II molecules are expressed in antigen presenting cells.	PMID: 23261040	Nedelko_2012			HLA-DR7/4,DQB1 0302 genotype was significantly associated (OR = 5.15; 95% CI = 1.94, 13.67; p = 0.001) with clinical hyporesponsiveness after trivalent inactivated influenza vaccine	PMID: 23261040
	HLA-E	major histocompatibility complex, class I, E	Y	Y		HLA class I heavy chain paralogues. Class I molecules play a central role in the immune system by presenting peptides derived from the endoplasmic reticulum lumen.		Nedelko_2012		Kash_2006; Alberts_2010
	HLA-F	major histocompatibility complex, class I, F	Y					Nedelko_2012	Shapira_2009	Kash_2006; Alberts_2010
	HLA-G	major histocompatibility complex, class I, G	Y	Y	Y	HLA-G belongs to the HLA class I heavy chain paralogues. This class I molecule is involved in the presentation of foreign antigens to the immune system. The heavy chain is anchored in the membrane.			Shapira_2009		HLA-G expression is induced following inflenuza virus infection in alveolar epithelial cells and lymphocyte T regulators. It was suggested that influenza escape from immunosurveillance by the upregulation of HLA-G.	PMID: 19664669; 21087648; 21612979
	LST1	leukocyte specific transcript 1			Y	The protein encoded by this gene is a membrane protein that can inhibit the proliferation of lymphocytes.		Nedelko_2012		Kash_2006; Alberts_2010	In humans, LST1 plays a role in the regulation of the immune response to inflammatory diseases such as rheumatoid arthritis, microbial infection or Rubella vaccine-induced immunity.	PMID: 20668555; 16362817;
	LTA	lymphotoxin alpha (TNF superfamily, member 1)	Y	Y	Y	The encoded protein, a member of the tumor necrosis factor family, is a cytokine produced by lymphocytes. This protein mediates a large variety of inflammatory, immunostimulatory, and antiviral responses; and also plays a role in apoptosis.	PMID: 23148654				rs909253 AG (OR = 4.33, 95% CI = 1.82–10.32) of the LTA gene was associated with pandemic A/H1N1 virus infection	PMID: 23148654
	MOG	myelin oligodendrocyte glycoprotein	Y	Y	Y
	MYO1F	myosin IF			Y
	PGLYRP2	peptidoglycan recognition protein 2	Y	Y		May play a scavenger role by digesting biologically active peptidoglycan (PGN) into biologically inactive fragments.
	PLA2G7	phospholipase A2, group VII (platelet-activating factor acetylhydrolase, plasma)			Y	The encoded protein a secreted enzyme that catalyzes the degradation of platelet-activating factor to biologically inactive products.		Nedelko_2012; Boivin_2012		Kash_2006; Alberts_2010	PLA2G7 is a phospholipase that was shown to modulate proinflammatory responses.	PMID: 10733466; 15115767
	PRAM1	PML-RARA regulated adaptor molecule 1			Y
	PSMB8	proteasome (prosome, macropain) subunit, beta type, 8 (large multifunctional peptidase 7)	Y		Y	The proteasome is a multicatalytic proteinase complex.This subunit is involved in antigen processing to generate class I binding peptides.				Kash_2006; Alberts_2010
	PSMB9	proteasome (prosome, macropain) subunit, beta type, 9 (large multifunctional peptidase 2)	Y	Y	Y		PMID: 7600282		Shapira_2009	Kash_2006; Alberts_2010	The proteasome is a multicatalytic proteinase complex. The encoded subunit is involved in antigen processing to generate class I binding peptides. The LMP2-mutant mice showed reduced levels of CD8+ T lymphocytes and generated 5- to 6-fold fewer influenza nucleoprotein-specific cytotoxic T lymphocyte precursors	PMID: 7600282
	TAP1	transporter 1, ATP-binding cassette, sub-family B (MDR/TAP)	Y	Y	Y	Involved in the transport of antigens from the cytoplasm to the endoplasmic reticulum for association with MHC class I molecules. Also acts as a molecular scaffold for the final stage of MHC class I folding, namely the binding of peptide.				Kash_2006; Alberts_2010
	TAP2	transporter 2, ATP-binding cassette, sub-family B (MDR/TAP)			Y			Nedelko_2012		Kash_2006; Ding_2008; Alberts_2010
	TAPBP	TAP binding protein (tapasin)		Y	Y	Involved in the association of MHC class I with transporter associated with antigen processing (TAP) and in the assembly of MHC class I with peptide.		Nedelko_2012		Kash_2006; Alberts_2010
	TNF	tumor necrosis factor (TNF superfamily, member 2)	Y	Y	Y	The encoded protein is a multifunctional proinflammatory cytokine. It can bind to, and thus functions through its receptors TNFRSF1A/TNFR1 and TNFRSF1B/TNFBR. It is involved in the regulation of a wide spectrum of biological processes including cell proliferation, differentiation, apoptosis, lipid metabolism, and coagulation.	PMID: 23148654			Kash_2006; Ding_2008; Alberts_2010	rs361525 AA (OR = 27.00; 95% CI = 3.07-1248.77) and rs1800750 AA (OR = 4.33, 95% CI = 1.48-12.64) of the TNF gene were associated with infection with H1N1 virus. Carriers of the TNF rs1800629 GA genotype were associated with high levels of blood urea nitrogen (p = 0.05); those of the TNF rs1800750 AA genotype, with high levels of creatine phosphokinase (p=0.05).	PMID: 23148654
	TRIM15	tripartite motif-containing 15	Y	Y	Y
	TRIM26	tripartite motif-containing 26	Y	Y				Nedelko_2012	Shapira_2009
	UBASH3A	similar to ubiquitin associated and SH3 domain containing, A; ubiquitin associated and SH3 domain containing, A		Y
	UBD	ubiquitin D			Y	Regulates TNF-alpha-induced and LPS-mediated activation of the central mediator of innate immunity NF-kappa-B by promoting TNF-alpha-mediated proteasomal degradation of ubiquitinated-I-kappa-B-alpha.
	UMODL1	uromodulin-like 1			Y
	ZBTB12	zinc finger and BTB domain containing 12	Y	Y
chr17:68-84 Mb	ALK	anaplastic lymphoma receptor tyrosine kinase			Y
(BXD RI strains; Boon et al. 2009)	EHD3	EH-domain containing 3		Y
	EIF2AK2	eukaryotic translation initiation factor 2-alpha kinase 2	Y	Y	Y	The encoded protein is a serine/threonine protein kinase that is activated by autophosphorylation after binding to dsRNA generated during the course of a viral infection.	PMID: 10933401	Boon_2009	König_2009;Shapira_2009	Kash_2006; Ding_2008; Alberts_2010	Mice lacking PKR are predisposed to lethal intranasal infection by the usually innocuous vesicular stomatitis virus, and also display increased susceptibility to influenza virus infection.	PMID: 10933401
	EMILIN2	elastin microfibril interfacer 2			Y					Kash_2006; Alberts_2010
	HNRPLL	heterogeneous nuclear ribonucleoprotein L-like	Y	Y		HNRNPLL is a master regulator of activation-induced alternative splicing in T cells.
	LPIN2	lipin 2	Y	Y
	NLRC4	NLR family, CARD domain containing 4	Y	Y	Y	An key component of inflammasomes that indirectly senses specific proteins from pathogens and responds by assembling inflammasome complexes.			Shapira_2009
	SOS1	son of sevenless homolog 1 (Drosophila)	Y
	TGIF1	TGFB-induced factor homeobox 1			Y
	VIT	vitrin	Y	Y
	WDR43	WD repeat domain 43			Y
chr19:37-45 Mb	ABCC2	ATP-binding cassette, sub-family C (CFTR/MRP), member 2			Y
(BXD RI strains; Nedelko et al. 2012)	CEP55	centrosomal protein 55kDa			Y
	CHUK	conserved helix-loop-helix ubiquitous kinase	Y	Y		Encoded protein is a serine kinase that plays an essential role in the NF-kappa-B signaling pathway which is activated by multiple stimuli such as inflammatory cytokines, bacterial or viral products, DNA damages or other cellular stresses.			Shapira_2009		Influenza A virus-encoded NS1 protein specifically inhibits IKK-medidated innate immune response; IKKα is required in dentritic cells for priming antigen-specific T cells.	PMID: 22891964; 23422957
	DNTT	deoxynucleotidyltransferase, terminal	Y	Y	Y	One of the in vivo functions of this enzyme is the addition of nucleotides at the junction (N region) of rearranged Ig heavy chain and T-cell receptor gene segments during the maturation of B- and T-cells.
	ENTPD1	ectonucleoside triphosphate diphosphohydrolase 1	Y
	ENTPD7	ectonucleoside triphosphate diphosphohydrolase 7		Y
	HPSE2	heparanase 2	Y	Y
	NDUFB8	NADH dehydrogenase (ubiquinone) 1 beta subcomplex, 8, 19kDa	Y	Y					Brass_2009
	NKX2-3	NK2 transcription factor related, locus 3 (Drosophila)	Y	Y
	NOC3L	nucleolar complex associated 3 homolog (S. cerevisiae)			Y
	PIK3AP1	phosphoinositide-3-kinase adaptor protein 1			Y	Involved in the activation of phosphoinositide 3-kinase (PI3K) in B-cells and in natural killer (NK) cells.
	PKD2L1	polycystic kidney disease 2-like 1	Y	Y
	RRP12	ribosomal RNA processing 12 homolog (S. cerevisiae)			Y
	SORBS1	sorbin and SH3 domain containing 1	Y	Y				Nedelko_2012
	TLL2	tolloid-like 2			Y
chr2:24-38 Mb	C5	complement component 5	Y	Y		The encoded protein is the fifth component of complement, which plays an important role in inflammatory and cell killing processes.	PMID: 701803; 16079897	Boivin_2012; Boon_2009			Hc deficiency was reported to increase susceptibility to Candida albicans and mouse-adapted influenza A virus.	PMID: 701803; 16079897
(AcB/BcA RC strains; Boivin et al. 2012)	C8G	complement component 8, gamma polypeptide		Y		The encoded protein is one of the three subunits that consistitutes C8, which participates in the formation of the membrane attack complex on bacterial cell membranes.
	C9orf169	chromosome 9 open reading frame 169			Y
	CARD9	caspase recruitment domain family, member 9	Y	Y		Activates NF-kappa-B via BCL10.					a key signaling molecule for efficient host microbe-elicited innate immunity; CARD9–Bcl-10 module is an essential component of the RIG-I-dependent proinflammatory response, establishing RIG-I as a sensor able to activate the inflammasome in response to certain RNA viruses.	PMID: 19915568; 22423967
	DOLK	dolichol kinase	Y	Y
	ENG	endoglin	Y	Y					König_2009
	FCN1	ficolin (collagen/fibrinogen domain containing) 1			Y
	FCN2	ficolin (collagen/fibrinogen domain containing lectin) 2 (hucolin)	Y	Y	Y	May function in innate immunity through activation of the lectin complement pathway.
	GBGT1	globoside alpha-1,3-N-acetylgalactosaminyltransferase 1			Y	Catalyzes the formation of some glycolipids which probably serve for adherence of some pathogens.
	GFI1B	growth factor independent 1B transcription repressor			Y
	GLT6D1	glycosyltransferase 6 domain containing 1			Y
	GPR107	G protein-coupled receptor 107	Y	Y
	GPSM1	G-protein signaling modulator 1 (AGS3-like, C. elegans)	Y	Y
	HSPA5	hypothetical gene supported by AF216292; NM_005347; heat shock 70kDa protein 5 (glucose-regulated protein, 78kDa)	Y	Y					Hao_2008_cands		Harbors promotor polymorphisms of HSPA5 may affect the interindividual variability of ER stress response; which was suggested to plays role in the pathogenesis of influenza A viral infection	PMID: 16168956; 22194594
	IL1F10	interleukin 1 family, member 10 (theta)	Y	Y		This cytokine is thought to participate in a network of interleukin 1 family members to regulate adapted and innate immune responses.			Shapira_2009
	IL1RN	interleukin 1 receptor antagonist	Y	Y		This protein inhibits the activities of interleukin 1, alpha (IL1A) and interleukin 1, beta (IL1B), and modulates a variety of interleukin 1 related immune and inflammatory responses.	PMID: 19230157		Shapira_2009	Kash_2006; Ding_2008; Alberts_2010	Harbors genetic polymorphisms significantly related to humoral immune response to inactivated seasonal influenza vaccine	PMID: 19230157
	IL36A	interleukin 36, alpha	Y	Y	Y
	IL36G	interleukin 36, gamma			Y	Encoded protein is a member of the interleukin 1 cytokine family.
	IL36RN	interleukin 36 receptor antagonist	Y	Y	Y	Is a highly and a specific antagonist of the IL-1 receptor-related protein 2-mediated response to interleukin 1 family member 9 (IL1F9).
	LCN2	lipocalin 2	Y	Y		Iron-trafficking protein involved in multiple processes such as apoptosis, innate immunity and renal development.				Kash_2006; Alberts_2010	Infection with influenza virus induced a robust increase in Lcn2 mRNA in basal forebrain and hypothalamus in different mouse strains.	PMID: 16403846
	MYC	v-myc myelocytomatosis viral oncogene homolog (avian)	Y	Y		The encoded protein is a multifunctional, nuclear phosphoprotein that plays a role in cell cycle progression, apoptosis and cellular transformation.			Karlas_2010;Shapira_2009
	NAIF1	nuclear apoptosis inducing factor 1	Y			Induces apoptosis.
	NOTCH1	Notch homolog 1, translocation-associated (Drosophila)	Y			May be important for normal lymphocyte function. In altered form, may contribute to transformation or progression in some T-cell neoplasms.
	NTNG2	netrin G2			Y
	PIP5KL1	phosphatidylinositol-4-phosphate 5-kinase-like 1			Y
	PKN3	protein kinase N3			Y
	PRRX2	paired related homeobox 2			Y
	PSD4	pleckstrin and Sec7 domain containing 4		Y
	PTGDS	prostaglandin D2 synthase, hematopoietic; prostaglandin D2 synthase 21kDa (brain)	Y								Similar to LCN2, increased mRNA levels of Ptgds were observed in basal forebrain after influenza infection in different mouse strains.	PMID: 16403846
	PTGES	prostaglandin E synthase			Y	The expression of this gene has been shown to be induced by proinflammatory cytokine interleukin 1 beta.				Alberts_2010_D2_Kash2006_genes
	PTGS1	prostaglandin-endoperoxide synthase 1 (prostaglandin G/H synthase and cyclooxygenase)	Y	Y
	RALGDS	ral guanine nucleotide dissociation stimulator	Y	Y
	SDCCAG3	serologically defined colon cancer antigen 3	Y	Y		May be involved in modulation of TNF response. May be involved in presentation of TNFRSF1A on the cell surface.
	SH3GLB2	SH3-domain GRB2-like endophilin B2	Y	Y
	SLC25A25	solute carrier family 25 (mitochondrial carrier; phosphate carrier), member 25			Y
	SLC2A6	solute carrier family 2 (facilitated glucose transporter), member 6			Y
	SLC34A3	solute carrier family 34 (sodium phosphate), member 3		Y
	TMEM8C	transmembrane protein 8C			Y
	TOR1A	torsin family 1, member A (torsin A)	Y	Y
	TOR1B	torsin family 1, member B (torsin B)	Y	Y
	TRAF1	TNF receptor-associated factor 1	Y		Y	The encoded protein is a member of the TNF receptor associated factor protein family. TRAF proteins mediate the signal transduction from various receptors of the TNFR superfamily, and play a role in the regulation of cell survival and apoptosis.
	TRAF2	TNF receptor-associated factor 2	Y	Y	Y						The polynucleotide comprises a gene encoding for Mx protein having a TRAF2 and/or a TRAF6 binding domain were claimed as a novel preventive and/or therapeutic treatment of influenza A virus induced diseases in mammals.	WO2011101031
	TTLL11	tubulin tyrosine ligase-like family, member 11			Y
	ZMYND19	zinc finger, MYND-type containing 19			Y
chr2:33-52 Mb	ARHGAP15	Rho GTPase activating protein 15			Y
(BXD RI strains; Boon et al. 2009)	LHX2	LIM homeobox 2			Y
	MMADHC	methylmalonic aciduria (cobalamin deficiency) cblD type, with homocystinuria	Y	Y
	NMI	N-myc (and STAT) interactor	Y	Y	Y	The NMI protein also interacts with all STATs except STAT2 and augments STAT-mediated transcription in response to cytokines IL2 and IFN-gamma.				Alberts_2010_B6_Kash2006_genes;Alberts_2010_D2_Kash2006_genes
	NR6A1	nuclear receptor subfamily 6, group A, member 1		Y
	RBM43	RNA binding motif protein 43			Y
	RND3	Rho family GTPase 3			Y
	TNFAIP6	tumor necrosis factor, alpha-induced protein 6	Y	Y	Y	Can be induced by proinflammatory cytokines such as tumor necrosis factor alpha and interleukin-1. Possibly involved in cell-cell and cell-matrix interactions during inflammation.
	TRAF1	TNF receptor-associated factor 1	Y		Y	The encoded protein is a member of the TNF receptor associated factor protein family. TRAF proteins mediate the signal transduction from various receptors of the TNFR superfamily, and play a role in the regulation of cell survival and apoptosis.
	ZEB2	zinc finger E-box binding homeobox 2	Y	Y
chr2:56-68 Mb	FAP	fibroblast activation protein, alpha			Y
(BXD RI strains; Nedelko et al. 2012)	GCG	glucagon			Y
	IFIH1	interferon induced with helicase C domain 1	Y	Y	Y	Innate immune receptor which acts as a cytoplasmic sensor of viral nucleic acids and plays a major role in sensing viral infection and in the activation of a cascade of antiviral responses including the induction of type I interferons and proinflammatory cytokines.		Nedelko_2012		Kash_2006; Alberts_2010	Ifih1 mutant knock-out mice exhibit an impaired response to different viral pathogens.	PMID: 16714379; 16625202
	LY75	CD302 molecule; lymphocyte antigen 75	Y	Y		Acts as an endocytic receptor to direct captured antigens from the extracellular space to a specialized antigen-processing compartment. Causes reduced proliferation of B-lymphocytes.
	LY75-CD302	LY75-CD302 readthrough	Y	Y
	TANK	TRAF family member-associated NFKB activator			Y	Acts as a regulator of tumor necrosis factor receptor-associated factor function by maintaining them in a latent state.
chr5:140-153 Mb	ACTB	actin, beta	Y	Y
(BXD RI strains; Nedelko et al. 2012)	AIMP2	aminoacyl tRNA synthetase complex-interacting multifunctional protein 2; stromal antigen 3-like 3		Y
	ALOX5AP	arachidonate 5-lipoxygenase-activating protein	Y	Y	Y	The encoded protein is required for synthesizing leukotriene wich are arachidonic acid metabolites implicated in various types of inflammatory responses.				Kash_2006; Alberts_2010
	BAIAP2L1	BAI1-associated protein 2-like 1			Y	May function as adapter protein. Plays a role in the reorganization of the actin cytoskeleton in response to bacterial infection.
	BRI3	brain protein I3; brain protein I3 pseudogene 1	Y	Y
	CARD11	caspase recruitment domain family, member 11	Y		Y	Involved in the costimulatory signal essential for T-cell receptor-mediated T-cell activation.
	CHST12	carbohydrate (chondroitin 4) sulfotransferase 12	Y	Y
	CYP3A5	cytochrome P450, family 3, subfamily A, polypeptide 5		Y
	FLT1	fms-related tyrosine kinase 1 (vascular endothelial growth factor/vascular permeability factor receptor)	Y
	FLT3	fms-related tyrosine kinase 3	Y	Y					König_2009
	FRY	furry homolog (Drosophila)	Y	Y
	FSCN1	fascin homolog 1, actin-bundling protein (Strongylocentrotus purpuratus)			Y				König_2009
	GNA12	guanine nucleotide binding protein (G protein) alpha 12	Y	Y					Shapira_2009
	GPR12	G protein-coupled receptor 12			Y
	HMGB1	high-mobility group box 1; high-mobility group box 1-like 10	Y	Y							In patients with bacterial pneumonia coinfected with influenza virus HMGB-1 levels were significantly elevated compared to patients undergoing mild bacterial pneumonia alone. The concentration of HMGB-1 and white blood cell counts are also highly correlated in co-infected patients.	PMID: 17918013
	KL	klotho			Y
	NPTX2	neuronal pentraxin II	Y	Y
	RAC1	ras-related C3 botulinum toxin substrate 1 (rho family, small GTP binding protein Rac1)	Y	Y
	RFC3	replication factor C (activator 1) 3, 38kDa			Y
	SLC7A1	solute carrier family 7 (cationic amino acid transporter, y+ system), member 1			Y				Shapira_2009
	USP12	ubiquitin specific peptidase 12			Y
	USP42	ubiquitin specific peptidase 42			Y
chr6:48676555-75397704	ABCG2	ATP-binding cassette, sub-family G (WHITE), member 2	Y	Y
(CXB RI strains; Toth et al. 2009)	CD8A	CD8a molecule	Y	Y	Y	The CD8 antigen is a cell surface glycoprotein found on most cytotoxic T lymphocytes that mediates efficient cell-cell interactions within the immune system. The CD8 antigen acts as a coreceptor with the T-cell receptor on the T lymphocyte to recognize antigens displayed by an antigen presenting cell in the context of class I MHC molecules.
	CD8B	CD8b molecule	Y	Y
	DFNA5	deafness, autosomal dominant 5			Y
	GARS	glycyl-tRNA synthetase			Y
	GPNMB	glycoprotein (transmembrane) nmb	Y	Y	Y
	HERC6	hect domain and RLD 6	Y	Y	Y
	IL12RB2	interleukin 12 receptor, beta 2	Y	Y	Y	Receptor for interleukin-12. Induces the promotion of T-cells towards the Th1 phenotype by strongly enhancing IFN-gamma production.	PMID: 19230157				Harbor genetic polymorphisms associated with humoral immune response to inactivated seasonal influenza vaccine.	PMID: 19230157
	IL23R	interleukin 23 receptor	Y	Y	Y	The encoded protein is a subunit of the receptor for IL23A/IL2. IL23 functions in innate and adaptive immunity and may participate in acute response to infection in peripheral tissues. IL23 may be responsible for autoimmune inflammatory diseases.
	NFE2L3	nuclear factor (erythroid-derived 2)-like 3		Y
	NOD1	nucleotide-binding oligomerization domain containing 1	Y	Y	Y	This protein is an intracellular pattern-recognition receptor that initiates inflammation in response to a subset of bacteria through the detection of bacterial diaminopimelic acid.			Shapira_2009
	NPVF	neuropeptide VF precursor			Y
	NPY	neuropeptide Y	Y	Y	Y
	SFTPB	surfactant protein B	Y			Pulmonary surfactant-associated proteins promote alveolar stability by lowering the surface tension at the air-liquid interface in the peripheral air spaces.			Karlas_2010
	SNX10	sorting nexin 10			Y					Kash_2006; Alberts_2010
	SUCLG1	succinate-CoA ligase, alpha subunit	Y
	TACSTD2	tumor-associated calcium signal transducer 2		Y
	TNIP3	TNFAIP3 interacting protein 3	Y	Y	Y	Binds to zinc finger protein TNFAIP3 and inhibits NF-kappa-B activation induced by tumor necrosis factor, Toll-like receptor 4 (TLR4), interleukin-1 and 12-O-tetradecanoylphorbol-13-acetate.			Shapira_2009
	TRA2A	transformer 2 alpha homolog (Drosophila)	Y	Y
chr7:107-121 Mb	ADM	adrenomedullin			Y					Kash_2006; Ding_2008; Alberts_2010
(BXD RI strains; Boon et al. 2009)	APBB1	amyloid beta (A4) precursor protein-binding, family B, member 1 (Fe65)	Y	Y
	FCHSD2	FCH and double SH3 domains 2	Y	Y
	HBB	hemoglobin, beta	Y	Y
	HBD	hemoglobin, delta	Y	Y
	HBE1	hemoglobin, epsilon 1	Y	Y
	HBG1	hemoglobin, gamma A	Y	Y
	HBG2	hemoglobin, gamma G	Y	Y
	HPX	hemopexin			Y
	IL18BP	interleukin 18 binding protein	Y	Y	Y	The encoded protein is an inhibitor of the proinflammatory cytokine IL18, functions as an inhibitor of the early T-helper cell type 1 cytokine response.				Kash_2006; Alberts_2010
	LMO1	LIM domain only 1 (rhombotin 1)	Y	Y
	LYVE1	lymphatic vessel endothelial hyaluronan receptor 1	Y	Y
	NLRP10	NLR family, pyrin domain containing 10	Y	Y		Plays a role in adaptive immunity through control of dendritic cell-mediated transport of antigen to the lymph nodes from peripheral sites. Involved in the innate immune response by contributing to proinflammatory cytokine release in response to invasive bacterial infection.			Shapira_2009
	OR2AG1	olfactory receptor, family 2, subfamily AG, member 1			Y
	OR2AG2	olfactory receptor, family 2, subfamily AG, member 2			Y
	OR51E2	olfactory receptor, family 51, subfamily E, member 2			Y
	OR51M1	olfactory receptor, family 51, subfamily M, member 1			Y
	OR52E4	olfactory receptor, family 52, subfamily E, member 4			Y
	OR56A4	olfactory receptor, family 56, subfamily A, member 4			Y
	OR56A5	olfactory receptor, family 56, subfamily A, member 5			Y
	OR5P2	olfactory receptor, family 5, subfamily P, member 2			Y
	P2RY6	pyrimidinergic receptor P2Y, G-protein coupled, 6			Y					Kash_2006; Alberts_2010
	P4HA3	prolyl 4-hydroxylase, alpha polypeptide III			Y
	RAB6A	RAB6C, member RAS oncogene family; RAB6A, member RAS oncogene family; hypothetical LOC100130819; RAB6C-like	Y	Y		This protein is also involved in assembly of human cytomegalovirus.
	RELT	RELT tumor necrosis factor receptor			Y	The encoded protein is a member of the TNF-receptor superfamily. It has been shown to activate the NF-kappaB pathway and selectively bind TNF receptor-associated factor 1. This receptor is capable of stimulating T-cell proliferation in the presence of CD3 signaling.
	SMPD1	sphingomyelin phosphodiesterase 1, acid lysosomal	Y
	TEAD1	TEA domain family member 1 (SV40 transcriptional enhancer factor)	Y	Y		Transcription factor which plays a key role in the Hippo signaling pathway, a pathway involved in organ size control and tumor suppression by restricting proliferation and promoting apoptosis.
	TPP1	tripeptidyl peptidase I	Y	Y
	TRIM21	tripartite motif-containing 21	Y	Y	Y	Negatively regulates IFN-beta production post-pathogen recognition by polyubiquitin-mediated degradation of IRF3. Promotes IRF8 ubiquitination, which enhanced the ability of IRF8 to stimulate cytokine genes transcription in macrophages.			Karlas_2010;Shapira_2009		Fas-associated death domain (FADD) and TRIM21 together negatively regulate the late IFN-α pathway in response to viral infection	PMID: 21183682
	TRIM3	tripartite motif-containing 3		Y
	TRIM5	tripartite motif-containing 5	Y	Y	Y	The gene encodes a member of the tripartite motif (TRIM) family. It may play a role in retroviral restriction.
chr7:89130587-96764352	CTSC	cathepsin C			Y	The encoded protein is a lysosomal cysteine proteinase that appears to be a central coordinator for activation of many serine proteinases in immune/inflammatory cells.		Ferris_2013
(preCC strains; Ferris et al. 2013)	FAH	fumarylacetoacetate hydrolase (fumarylacetoacetase)	Y	Y
	FOLH1	folate hydrolase (prostate-specific membrane antigen) 1			Y			Ferris_2013	König_2009
	IL16	interleukin 16 (lymphocyte chemoattractant factor)	Y	Y		Interleukin-16 stimulates a migratory response in CD4+ lymphocytes, monocytes, and eosinophils.		Ferris_2013
	TYR	tyrosinase-like (pseudogene); tyrosinase (oculocutaneous albinism IA)	Y	Y				Ferris_2013

## Sheet: Table S5
	QTL studies
Lable	Criteria	Number of suggested genes	PMID
Boon_2009	combined with RNA expression in B6 and D2 prior to and 3 days after infection with influenza to identify promissing candidates within the QTL regions	14 (13 human homologous)	19706712
Nedelko_2012	in conjuntion with multiple gene expression data sets and sequence variants in BXD strains to identify strong candidates	32 (30 human homologous)	22905720
Bovin_2012	combined clinical QTL and lung expression QTL mapping to identify candidates for two sex-specific QTL on chr2 and chr7	3 (2 human homologous)	22427645
Bottomly_2012	eQTL mapping on trascripts that were differentially expressed as a result of diffent host response phenotype	21 (13 human homologous)	22384400
Ferris_2013	use whole genome sequencing data for predicting high priority candidates	38 (35 human homologous)	23468633
	RNAi studies
Lable	Criteria	Number of suggested genes	PMID
Hao_2008	Decreased luciferase expression in 2 replicates, inhibiting ≥mean ± 2.5 SD in ≥1 replicate, and phenotype consistent when targeted with an alternate dsRNA amplicon	121	18615016
Brass_2009	Rescreen with individual siRNAs from pool	260	20064371
Shapira_2009	siRNA to candidate gene affected the phenotype in ≥1 of 3 functional assays	616	20064372
Konig_2009	≥2 unique siRNAs to candidate gene reduced viral infection ≥35%	295	20027183
Karlas_2010	≥2 unique siRNAs to candidate gene decreased virus replication >5-fold	168	20081832
	Gene expression studies
Lable	Criteria	Number of suggested genes	PMID
Kash_2006	a list of host immune response genes showed increased and accelerated (fold change>=2, p<0.01) activation in lung of BALB/c mice infected intranasally with recombinant influenza viruses	1918	17006449
Ding_2008	361 genes were significantly (p<0.01) regulated after infection in the lungs of BALB/cByJ mice	361	17696998
Alberts_2010	1513 genes were significantly (p<0.01) up-regulated in DBA/2J mice on day 3 after influenza infection	1513	20114087
