# Supplementary material for: Prioritizing genes responsible for host resistance to influenza using network approaches
Source: BMC Genomics. 2013 Nov 21;14(1):816. doi: 10.1186/1471-2164-14-816 (PMC4046670; doi:10.1186/1471-2164-14-816)
Supplement: Supplementary file 3 — Additional file 3: Gene sets enriched for the prioritized genes. All gene sets that were enriched by the prioritized genes at the nominal significance level (p < 0.01) are listed. For each enriched gene set, the table shows the number and the list of hit genes, total number of genes in the gene set, fold enrichment as compared with the genome background, and estimated FDR within each category. (XLS 108 KB) [file 12864_2013_5513_MOESM3_ESM.xls]

## Sheet: 2-Strategy
Category	Gene Set	Count	%	P-Value	Genes	List Total	Pop Hits	Pop Total	Fold Enrichment	FDR %
BIOCARTA	h_tnfr2Pathway:TNFR2 Signaling Pathway	3	6.81818	0.00680811	TRAF1, TRAF2, LTA	12	17	1437	21.1324	6.31161
KEGG_PATHWAY	hsa04612:Antigen processing and presentation	6	13.6364	3.42E-05	CD8A, TAP1, HLA-B, HLA-G, LTA, TAPBP	25	83	5085	14.7036	0.0314569
KEGG_PATHWAY	hsa04940:Type I diabetes mellitus	4	9.09091	9.40E-04	TNF, HLA-B, HLA-G, LTA	25	42	5085	19.3714	0.861802
KEGG_PATHWAY	hsa04060:Cytokine-cytokine receptor interaction	7	15.9091	0.00108279	IL12RB2, IL2RB, TNFRSF11B, TNF, IL23R, CSF2RB, LTA	25	262	5085	5.43435	0.99204
REACTOME_PATHWAY	REACT_578:Apoptosis	4	9.09091	0.00527377	TRAF2, TNF, PSMB8, PSMB9	11	129	3398	9.57858	3.34474
PANTHER_BP_ALL	BP00148:Immunity and defense	17	38.6364	8.61E-08	IL2RB, TNF, IL23R, NMI, CD8A, AIF1, HLA-B, HLA-G, TAPBP, IL12RB2, NOD1, DNTT, ALOX5AP, TAP1, C1QL1, AOC2, LTA	38	1220	12713	4.6618	8.71E-05
PANTHER_BP_ALL	BP00107:Cytokine and chemokine mediated signaling pathway	8	18.1818	4.09E-06	IL12RB2, TRAF1, TRAF2, IL2RB, TNF, IL23R, CSF2RB, LTA	38	233	12713	11.4868	0.00414201
PANTHER_BP_ALL	BP00149:T-cell mediated immunity	7	15.9091	1.12E-05	NMI, CD8A, DNTT, HLA-B, HLA-G, LTA, TAPBP	38	178	12713	13.1566	0.0113673
PANTHER_BP_ALL	BP00150:MHCI-mediated immunity	4	9.09091	1.50E-05	CD8A, HLA-B, HLA-G, TAPBP	38	17	12713	78.7183	0.0151923
PANTHER_BP_ALL	BP00253:Induction of apoptosis	6	13.6364	7.55E-05	TRAF1, TRAF2, CARD11, NOD1, TNF, LTA	38	153	12713	13.1197	0.0764664
PANTHER_BP_ALL	BP00179:Apoptosis	8	18.1818	4.79E-04	TRAF1, TRAF2, CARD11, IFIH1, NLRC4, NOD1, TNF, LTA	38	494	12713	5.41786	0.483694
PANTHER_MF_ALL	MF00006:Interleukin receptor	4	9.09091	1.51E-04	IL12RB2, IL2RB, IL23R, CSF2RB	38	37	13084	37.2233	0.146356
PANTHER_MF_ALL	MF00005:Cytokine receptor	4	9.09091	0.00141997	IL12RB2, IL2RB, IL23R, CSF2RB	38	79	13084	17.4337	1.36524
PANTHER_MF_ALL	MF00173:Defense/immunity protein	6	13.6364	0.00234378	CD8A, FCN2, C1QL1, HLA-B, HLA-G, TAPBP	38	334	13084	6.18531	2.24446
PANTHER_PATHWAY	P00006:Apoptosis signaling pathway	4	9.09091	0.00854638	TRAF2, TNF, EIF2AK2, LTA	11	129	2857	8.05356	4.59019
GOTERM_BP_FAT	GO:0006952~defense response	17	38.6364	9.81E-12	IFIH1, IL23R, NMI, TNF, AIF1, BECN1, HLA-B, HLA-G, TAPBP, APOL2, TNFAIP6, NLRC4, NOD1, APOL1, FCN2, TAP1, MX1	42	615	13528	8.90345	1.47E-08
GOTERM_BP_FAT	GO:0006955~immune response	14	31.8182	6.61E-08	IFIH1, IL23R, TNF, CD8A, HLA-B, PSMB8, HLA-G, TAPBP, PSMB9, APOL1, IL18BP, FCN2, TAP1, LTA	42	690	13528	6.53527	9.92E-05
GOTERM_BP_FAT	GO:0019882~antigen processing and presentation	6	13.6364	4.85E-06	CD8A, HLA-B, PSMB8, HLA-G, TAPBP, PSMB9	42	83	13528	23.284	0.00727514
GOTERM_BP_FAT	GO:0006954~inflammatory response	9	20.4545	4.87E-06	APOL2, TNFAIP6, NLRC4, NOD1, TNF, NMI, IL23R, AIF1, FCN2	42	325	13528	8.91956	0.00730967
GOTERM_BP_FAT	GO:0009615~response to virus	6	13.6364	1.84E-05	TRIM5, IFIH1, TNF, BECN1, MX1, EIF2AK2	42	109	13528	17.73	0.0276288
GOTERM_BP_FAT	GO:0042981~regulation of apoptosis	11	25	1.08E-04	TRAF1, TRAF2, CARD11, IL2RB, IFIH1, NLRC4, NOD1, TNF, BECN1, MX1, LTA	42	804	13528	4.40678	0.161789
GOTERM_BP_FAT	GO:0043067~regulation of programmed cell death	11	25	1.17E-04	TRAF1, TRAF2, CARD11, IL2RB, IFIH1, NLRC4, NOD1, TNF, BECN1, MX1, LTA	42	812	13528	4.36336	0.175643
GOTERM_BP_FAT	GO:0010941~regulation of cell death	11	25	1.21E-04	TRAF1, TRAF2, CARD11, IL2RB, IFIH1, NLRC4, NOD1, TNF, BECN1, MX1, LTA	42	815	13528	4.3473	0.181092
GOTERM_BP_FAT	GO:0009611~response to wounding	9	20.4545	1.60E-04	APOL2, TNFAIP6, NLRC4, NOD1, TNF, NMI, IL23R, AIF1, FCN2	42	530	13528	5.46954	0.240361
GOTERM_BP_FAT	GO:0070206~protein trimerization	3	6.81818	6.84E-04	TRIM5, ALOX5AP, TRIM21	42	13	13528	74.3297	1.0218
GOTERM_BP_FAT	GO:0048584~positive regulation of response to stimulus	6	13.6364	6.95E-04	TRAF2, NOD1, TNF, NPY, BECN1, FCN2	42	236	13528	8.18886	1.03801
GOTERM_BP_FAT	GO:0070271~protein complex biogenesis	8	18.1818	7.23E-04	TRAF1, TRAF2, TRIM5, IL2RB, NOD1, ALOX5AP, TRIM21, TAPBP	42	505	13528	5.1025	1.07904
GOTERM_BP_FAT	GO:0006461~protein complex assembly	8	18.1818	7.23E-04	TRAF1, TRAF2, TRIM5, IL2RB, NOD1, ALOX5AP, TRIM21, TAPBP	42	505	13528	5.1025	1.07904
GOTERM_BP_FAT	GO:0002474~antigen processing and presentation of peptide antigen via MHC class I	3	6.81818	0.00118421	HLA-B, HLA-G, TAPBP	42	17	13528	56.8403	1.76181
GOTERM_BP_FAT	GO:0008219~cell death	9	20.4545	0.00122678	TRAF1, TRAF2, NLRC4, TNFRSF11B, APOL1, NOD1, TNF, EIF2AK2, LTA	42	719	13528	4.03179	1.8246
GOTERM_BP_FAT	GO:0016265~death	9	20.4545	0.00128271	TRAF1, TRAF2, NLRC4, TNFRSF11B, APOL1, NOD1, TNF, EIF2AK2, LTA	42	724	13528	4.00395	1.90704
GOTERM_BP_FAT	GO:0006915~apoptosis	8	18.1818	2.00E-03	TRAF1, TRAF2, NLRC4, TNFRSF11B, NOD1, TNF, EIF2AK2, LTA	42	602	13528	4.28034	2.96585
GOTERM_BP_FAT	GO:0012501~programmed cell death	8	18.1818	0.00218127	TRAF1, TRAF2, NLRC4, TNFRSF11B, NOD1, TNF, EIF2AK2, LTA	42	611	13528	4.21729	3.22267
GOTERM_BP_FAT	GO:0001819~positive regulation of cytokine production	4	9.09091	0.00252846	TRAF2, CARD11, NOD1, TNF	42	90	13528	14.3153	3.72658
GOTERM_BP_FAT	GO:0009617~response to bacterium	5	11.3636	0.00269221	IL12RB2, NLRC4, NOD1, TNF, LTA	42	193	13528	8.34444	3.96341
GOTERM_BP_FAT	GO:0010647~positive regulation of cell communication	6	13.6364	0.00301525	CARD11, NOD1, TNF, CD8A, BECN1, LTA	42	329	13528	5.87408	4.429
GOTERM_BP_FAT	GO:0043123~positive regulation of I-kappaB kinase/NF-kappaB cascade	4	9.09091	0.00312712	CARD11, NOD1, TNF, LTA	42	97	13528	13.2823	4.58974
GOTERM_BP_FAT	GO:0048002~antigen processing and presentation of peptide antigen	3	6.81818	0.00322274	HLA-B, HLA-G, TAPBP	42	28	13528	34.5102	4.72693
GOTERM_BP_FAT	GO:0065003~macromolecular complex assembly	8	18.1818	0.00350709	TRAF1, TRAF2, TRIM5, IL2RB, NOD1, ALOX5AP, TRIM21, TAPBP	42	665	13528	3.87483	5.13384
GOTERM_BP_FAT	GO:0043122~regulation of I-kappaB kinase/NF-kappaB cascade	4	9.09091	0.00412262	CARD11, NOD1, TNF, LTA	42	107	13528	12.0409	6.00909
GOTERM_BP_FAT	GO:0008285~negative regulation of cell proliferation	6	13.6364	0.00447999	TNF, AIF1, BECN1, GPNMB, EIF2AK2, LTA	42	361	13528	5.35338	6.51379
GOTERM_BP_FAT	GO:0043933~macromolecular complex subunit organization	8	18.1818	0.00502506	TRAF1, TRAF2, TRIM5, IL2RB, NOD1, ALOX5AP, TRIM21, TAPBP	42	710	13528	3.62924	7.2787
GOTERM_BP_FAT	GO:0051240~positive regulation of multicellular organismal process	5	11.3636	0.0061965	TRAF2, CARD11, NOD1, TNF, LTA	42	244	13528	6.60031	8.9029
GOTERM_BP_FAT	GO:0044093~positive regulation of molecular function	7	15.9091	0.00795564	TRAF2, CARD11, NLRC4, NOD1, TNF, PSMB8, PSMB9	42	586	13528	3.84755	11.2921
GOTERM_BP_FAT	GO:0045087~innate immune response	4	9.09091	0.00834316	IFIH1, APOL1, IL23R, FCN2	42	138	13528	9.33609	11.8105
GOTERM_BP_FAT	GO:0001816~cytokine production	3	6.81818	8.53E-03	IL12RB2, NLRC4, NOD1	42	46	13528	21.0062	12.0537
GOTERM_BP_FAT	GO:0042127~regulation of cell proliferation	8	18.1818	0.00872002	IL12RB2, CARD11, TNF, AIF1, BECN1, GPNMB, EIF2AK2, LTA	42	787	13528	3.27416	12.3119
GOTERM_BP_FAT	GO:0043065~positive regulation of apoptosis	6	13.6364	0.00926215	TRAF2, NLRC4, NOD1, TNF, MX1, LTA	42	430	13528	4.49435	13.0286
GOTERM_BP_FAT	GO:0043068~positive regulation of programmed cell death	6	13.6364	0.00952792	TRAF2, NLRC4, NOD1, TNF, MX1, LTA	42	433	13528	4.46321	13.3779
GOTERM_BP_FAT	GO:0010942~positive regulation of cell death	6	13.6364	0.00970802	TRAF2, NLRC4, NOD1, TNF, MX1, LTA	42	435	13528	4.44269	13.6139
GOTERM_CC_FAT	GO:0042824~MHC class I peptide loading complex	3	6.81818	2.16E-04	TAP1, PSMB8, TAPBP	33	9	12782	129.111	0.227292
GOTERM_CC_FAT	GO:0005576~extracellular region	13	29.5455	0.0022957	PPY, TNF, CD8A, HLA-B, APOL2, TNFRSF11B, APOL1, IL18BP, NPY, FCN2, C1QL1, LTA, APOL4	33	2010	12782	2.50514	2.38953
GOTERM_CC_FAT	GO:0009897~external side of plasma membrane	4	9.09091	0.00863873	IL12RB2, IL2RB, TNF, CD8A	33	170	12782	9.11373	8.72564
GOTERM_MF_FAT	GO:0042288~MHC class I protein binding	3	6.81818	9.75E-04	CD8A, PSMB8, TAPBP	39	16	12983	62.4183	1.14914
GOTERM_MF_FAT	GO:0042287~MHC protein binding	3	6.81818	0.0023985	CD8A, PSMB8, TAPBP	39	25	12983	39.9477	2.80387
GOTERM_MF_FAT	GO:0019955~cytokine binding	4	9.09091	0.00392219	IL12RB2, IL2RB, IL18BP, CSF2RB	39	109	12983	12.2164	4.54749

## Sheet: deHKDR
Category	Gene Set	Count	%	P-Value	Genes	List Total	Pop Hits	Pop Total	Fold Enrichment	FDR %
BIOCARTA	h_tnfr2Pathway:TNFR2 Signaling Pathway	4	2.96296	8.45E-04	TRAF1, TRAF2, TANK, LTA	18	17	1437	18.7843	0.814738
BIOCARTA	h_stressPathway:TNF/Stress Related Signaling	4	2.96296	0.00238971	TRAF2, TNF, TANK, LTA	18	24	1437	13.3056	2.28798
KEGG_PATHWAY	hsa04612:Antigen processing and presentation	7	5.18519	1.96E-04	CD8A, TAP2, TAP1, HLA-B, HLA-G, LTA, TAPBP	54	83	5085	7.94177	0.198995
KEGG_PATHWAY	hsa04060:Cytokine-cytokine receptor interaction	9	6.66667	0.00524574	IL12RB2, IL2RB, TNFRSF11B, TNF, IL23R, RELT, CCR10, CSF2RB, LTA	54	262	5085	3.23473	5.20295
KEGG_PATHWAY	hsa04940:Type I diabetes mellitus	4	2.96296	0.00921667	TNF, HLA-B, HLA-G, LTA	54	42	5085	8.96825	8.97779
REACTOME_PATHWAY	REACT_14797:Signaling by GPCR	15	11.1111	3.86E-04	RAMP2, PPY, OR2AG1, OR5P2, OR2AG2, OR52E4, OR51E2, GCG, OR56A4, OR51M1, P2RY6, ADM, NPY, CCR10, OR56A5	31	631	3398	2.6057	0.297478
PANTHER_BP_ALL	BP00148:Immunity and defense	23	17.037	3.40E-04	IL2RB, TNF, IL23R, NMI, CD8A, AIF1, HLA-B, IFI35, HLA-G, GTSE1, TAPBP, IL12RB2, NOD1, DNTT, TAP2, ALOX5AP, TAP1, CCR10, PLA2G7, C1QL1, ABCC2, AOC2, LTA	106	1220	12713	2.26105	0.378899
PANTHER_BP_ALL	BP00150:MHCI-mediated immunity	4	2.96296	3.42E-04	CD8A, HLA-B, HLA-G, TAPBP	106	17	12713	28.2198	0.38129
PANTHER_BP_ALL	BP00149:T-cell mediated immunity	8	5.92593	6.74E-04	NMI, CD8A, DNTT, HLA-B, HLA-G, IFI35, LTA, TAPBP	106	178	12713	5.39029	0.749198
PANTHER_BP_ALL	BP00103:Cell surface receptor mediated signal transduction	26	19.2593	7.39E-04	TRAF1, TRAF2, PPY, TNF, CD8A, IL12RB2, P2RY6, PIP5KL1, FAP, CCR10, CSF2RB, LTA, RAMP2, IL2RB, OR2AG1, OR5P2, OR2AG2, IL23R, OR51E2, ALK, OR56A4, RND3, NPY, PRAM1, GPR12, OR56A5	106	1559	12713	2.00018	0.822219
PANTHER_BP_ALL	BP00102:Signal transduction	41	30.3704	0.00235048	TRAF1, TRAF2, PPY, NMI, TNF, CD8A, ARHGAP15, IFI35, IL12RB2, P2RY6, PIP5KL1, FCN2, FAP, CCR10, FCN1, CSF2RB, LTA, RAMP2, IL2RB, OR2AG1, IL23R, OR2AG2, OR5P2, BAIAP2L1, NTNG2, ALK, OR51E2, GCG, CARD11, TNFAIP6, OR56A4, RND3, NPVF, TMEM8C, CAPN11, NPY, RELT, PRAM1, TLL2, OR56A5, GPR12	106	3207	12713	1.5333	2.59229
PANTHER_BP_ALL	BP00107:Cytokine and chemokine mediated signaling pathway	8	5.92593	0.00315728	IL12RB2, TRAF1, TRAF2, IL2RB, TNF, IL23R, CSF2RB, LTA	106	233	12713	4.1179	3.46789
PANTHER_BP_ALL	BP00071:Proteolysis	16	11.8519	0.00483612	BECN1, HERC6, TRIM15, TMPRSS6, TRIM21, PSMB8, PSMB9, TRIM5, FOLH1, CAPN11, FAP, USP12, UBD, CTSC, TLL2, USP42	106	865	12713	2.21843	5.26696
PANTHER_BP_ALL	BP00253:Induction of apoptosis	6	4.44444	0.0087113	TRAF1, TRAF2, CARD11, NOD1, TNF, LTA	106	153	12713	4.70329	9.3037
PANTHER_MF_ALL	MF00006:Interleukin receptor	4	2.96296	0.00303121	IL12RB2, IL2RB, IL23R, CSF2RB	104	37	13084	13.6008	3.28192
PANTHER_MF_ALL	MF00020:Peptide hormone	5	3.7037	0.00691782	GCG, NPVF, PPY, NPY, ADM	104	96	13084	6.55248	7.34667
GOTERM_BP_FAT	GO:0006952~defense response	23	17.037	5.10E-09	IFIH1, IL23R, NMI, TNF, AIF1, KL, BECN1, MYO1F, NFAM1, HLA-B, HLA-G, TAPBP, APOL2, APOL3, TNFAIP6, NLRC4, NOD1, APOL1, TAP2, FCN2, TAP1, PLA2G7, MX1	113	615	13528	4.47721	8.13E-06
GOTERM_BP_FAT	GO:0006955~immune response	21	15.5556	8.40E-07	IFIH1, TNF, IL23R, LST1, CD8A, NCF4, MYO1F, HLA-B, IFI35, HLA-G, PSMB8, PSMB9, TAPBP, IL18BP, APOL1, TAP2, FCN2, TAP1, FCN1, CTSC, LTA	113	690	13528	3.64356	0.00133695
GOTERM_BP_FAT	GO:0006954~inflammatory response	13	9.62963	1.55E-05	IL23R, NMI, TNF, KL, AIF1, NFAM1, APOL2, TNFAIP6, APOL3, NLRC4, NOD1, FCN2, PLA2G7	113	325	13528	4.78867	0.024706
GOTERM_BP_FAT	GO:0019882~antigen processing and presentation	7	5.18519	6.33E-05	CD8A, TAP2, HLA-B, PSMB8, HLA-G, TAPBP, PSMB9	113	83	13528	10.0966	0.10072
GOTERM_BP_FAT	GO:0009615~response to virus	7	5.18519	2.85E-04	TRIM5, IFIH1, TNF, BECN1, MX1, EIF2AK2, IFI35	113	109	13528	7.68824	0.45335
GOTERM_BP_FAT	GO:0002474~antigen processing and presentation of peptide antigen via MHC class I	4	2.96296	3.45E-04	TAP2, HLA-B, HLA-G, TAPBP	113	17	13528	28.1687	0.54816
GOTERM_BP_FAT	GO:0009611~response to wounding	14	10.3704	4.32E-04	IL23R, NMI, TNF, AIF1, KL, NFAM1, APOL2, TNFAIP6, APOL3, NLRC4, NOD1, ADM, FCN2, PLA2G7	113	530	13528	3.16233	0.685731
GOTERM_BP_FAT	GO:0048584~positive regulation of response to stimulus	9	6.66667	7.63E-04	TRAF2, NOD1, TNF, NPY, BECN1, HPX, TAP2, FCN2, NFAM1	113	236	13528	4.56547	1.20715
GOTERM_BP_FAT	GO:0009617~response to bacterium	8	5.92593	0.001107	IL12RB2, NLRC4, NOD1, TNF, ADM, TAP2, MYO1F, LTA	113	193	13528	4.96235	1.74796
GOTERM_BP_FAT	GO:0048002~antigen processing and presentation of peptide antigen	4	2.96296	0.00155642	TAP2, HLA-B, HLA-G, TAPBP	113	28	13528	17.1024	2.44938
GOTERM_BP_FAT	GO:0010647~positive regulation of cell communication	10	7.40741	0.00163155	APOL3, CARD11, NOD1, TNF, CD8A, BECN1, HPX, PRRX2, NFAM1, LTA	113	329	13528	3.63881	2.56618
GOTERM_BP_FAT	GO:0008285~negative regulation of cell proliferation	10	7.40741	0.00305291	TNF, LST1, ADM, AIF1, PTGES, BECN1, TGIF1, GPNMB, EIF2AK2, LTA	113	361	13528	3.31626	4.75133
GOTERM_BP_FAT	GO:0009967~positive regulation of signal transduction	9	6.66667	0.00311828	APOL3, CARD11, NOD1, TNF, CD8A, HPX, PRRX2, NFAM1, LTA	113	295	13528	3.65238	4.85072
GOTERM_BP_FAT	GO:0051240~positive regulation of multicellular organismal process	8	5.92593	0.00414961	TRAF2, CARD11, NOD1, TNF, ADM, KL, NFAM1, LTA	113	244	13528	3.92514	6.40588
GOTERM_BP_FAT	GO:0070206~protein trimerization	3	2.22222	0.00499242	TRIM5, ALOX5AP, TRIM21	113	13	13528	27.627	7.65906
GOTERM_BP_FAT	GO:0001819~positive regulation of cytokine production	5	3.7037	0.00659024	TRAF2, CARD11, NOD1, TNF, NFAM1	113	90	13528	6.65093	9.9918
GOTERM_BP_FAT	GO:0043123~positive regulation of I-kappaB kinase/NF-kappaB cascade	5	3.7037	0.00855207	APOL3, CARD11, NOD1, TNF, LTA	113	97	13528	6.17097	12.7804
GOTERM_BP_FAT	GO:0002697~regulation of immune effector process	5	3.7037	0.00982803	TRAF2, TNF, HPX, TAP2, PRAM1	113	101	13528	5.92657	14.5505
GOTERM_CC_FAT	GO:0042824~MHC class I peptide loading complex	4	2.96296	4.12E-05	TAP2, TAP1, PSMB8, TAPBP	104	9	12782	54.6239	0.0493707
GOTERM_CC_FAT	GO:0042825~TAP complex	3	2.22222	0.00131533	TAP2, TAP1, PSMB8	104	7	12782	52.6731	1.56477
GOTERM_CC_FAT	GO:0031226~intrinsic to plasma membrane	21	15.5556	0.00149632	RAMP2, IL2RB, TNF, CD8A, KL, NCF4, NTNG2, HLA-B, ALK, IL12RB2, FOLH1, P2RY6, TAP2, SLC7A1, TAP1, CCR10, CSF2RB, HAS2, ABCC2, GPNMB, GPR12	104	1215	12782	2.12426	1.77832
GOTERM_CC_FAT	GO:0005887~integral to plasma membrane	20	14.8148	0.00277017	RAMP2, IL2RB, TNF, CD8A, KL, NCF4, HLA-B, ALK, IL12RB2, FOLH1, P2RY6, TAP2, SLC7A1, TAP1, CCR10, CSF2RB, HAS2, ABCC2, GPNMB, GPR12	104	1188	12782	2.06909	3.26934
GOTERM_CC_FAT	GO:0005886~plasma membrane	43	31.8519	0.00955276	TNF, CD8A, AIF1, MOG, IL12RB2, SLC2A6, P2RY6, FAP, TAP2, CCR10, TAP1, CSF2RB, PIK3AP1, GPNMB, RAMP2, IL2RB, OR2AG1, IL23R, OR2AG2, OR5P2, KL, NCF4, FSCN1, NTNG2, OR52E4, HLA-B, NFAM1, ALK, OR51E2, TMPRSS6, HLA-G, CARD11, OR51M1, OR56A4, FOLH1, RELT, UMODL1, SLC7A1, ZMYND19, HAS2, ABCC2, OR56A5, GPR12	104	3777	12782	1.39922	10.8649
GOTERM_MF_FAT	GO:0042288~MHC class I protein binding	4	2.96296	2.52E-04	CD8A, TAP2, PSMB8, TAPBP	104	16	12983	31.2091	0.332223
GOTERM_MF_FAT	GO:0046978~TAP1 binding	3	2.22222	3.70E-04	TAP2, TAP1, TAPBP	104	4	12983	93.6274	0.487757
GOTERM_MF_FAT	GO:0046979~TAP2 binding	3	2.22222	3.70E-04	TAP2, TAP1, TAPBP	104	4	12983	93.6274	0.487757
GOTERM_MF_FAT	GO:0046977~TAP binding	3	2.22222	3.70E-04	TAP2, TAP1, TAPBP	104	4	12983	93.6274	0.487757
GOTERM_MF_FAT	GO:0042287~MHC protein binding	4	2.96296	9.82E-04	CD8A, TAP2, PSMB8, TAPBP	104	25	12983	19.9738	1.28977
GOTERM_MF_FAT	GO:0015197~peptide transporter activity	3	2.22222	0.00269093	TAP2, TAP1, TAPBP	104	10	12983	37.451	3.49631
GOTERM_MF_FAT	GO:0008289~lipid binding	10	7.40741	0.00942507	APOL2, APOL3, APOL1, KL, PRAM1, NCF4, ALOX5AP, PLA2G7, SNX10, APOL4	104	450	12983	2.77415	11.7568
GOTERM_MF_FAT	GO:0003823~antigen binding	4	2.96296	0.00991546	TAP2, FCN2, FCN1, TAPBP	104	56	12983	8.9169	12.3321

## Sheet: RWR
Category	Gene Set	Count	%	P-Value	Genes	List Total	Pop Hits	Pop Total	Fold Enrichment	FDR %
BIOCARTA	h_tnfr2Pathway:TNFR2 Signaling Pathway	4	2.73973	0.00898533	TRAF1, TRAF2, CHUK, LTA	39	17	1437	8.66968	9.95145
KEGG_PATHWAY	hsa04612:Antigen processing and presentation	12	8.21918	1.75E-08	HLA-DQB1, HSP90AB1, CD8A, CD8B, TAP1, HLA-A, HLA-B, HSPA5, HLA-E, HLA-G, LTA, HLA-F	74	83	5085	9.93487	1.96E-05
KEGG_PATHWAY	hsa04940:Type I diabetes mellitus	8	5.47945	1.70E-06	HLA-DQB1, TNF, HLA-A, HLA-B, HLA-E, HLA-G, LTA, HLA-F	74	42	5085	13.0888	0.0018996
KEGG_PATHWAY	hsa05330:Allograft rejection	7	4.79452	9.85E-06	HLA-DQB1, TNF, HLA-A, HLA-B, HLA-E, HLA-G, HLA-F	74	36	5085	13.3615	0.011033
KEGG_PATHWAY	hsa05332:Graft-versus-host disease	7	4.79452	1.59E-05	HLA-DQB1, TNF, HLA-A, HLA-B, HLA-E, HLA-G, HLA-F	74	39	5085	12.3337	0.0178617
KEGG_PATHWAY	hsa05416:Viral myocarditis	8	5.47945	6.00E-05	HLA-DQB1, ACTB, RAC1, HLA-A, HLA-B, HLA-E, HLA-G, HLA-F	74	71	5085	7.74267	0.0672082
KEGG_PATHWAY	hsa04060:Cytokine-cytokine receptor interaction	13	8.90411	2.99E-04	TNFRSF21, IL2RB, IL23R, FLT1, TNF, PDGFB, FLT3, TNFRSF13C, IL12RB2, TNFRSF11B, VEGFA, CSF2RB, LTA	74	262	5085	3.40958	0.334076
KEGG_PATHWAY	hsa05320:Autoimmune thyroid disease	6	4.10959	7.46E-04	HLA-DQB1, HLA-A, HLA-B, HLA-E, HLA-G, HLA-F	74	51	5085	8.08426	0.832766
KEGG_PATHWAY	hsa04621:NOD-like receptor signaling pathway	6	4.10959	0.00181924	HSP90AB1, NLRC4, NOD1, CARD9, TNF, CHUK	74	62	5085	6.64996	2.01897
KEGG_PATHWAY	hsa05200:Pathways in cancer	13	8.90411	0.00218774	HSP90AB1, TRAF1, TRAF2, PDGFB, FLT3, RALGDS, EP300, SOS1, RAC1, VEGFA, MYC, CHUK, ITGA2B	74	328	5085	2.72351	2.42338
KEGG_PATHWAY	hsa04514:Cell adhesion molecules (CAMs)	8	5.47945	0.00265303	HLA-DQB1, CD8A, CD8B, HLA-A, HLA-B, HLA-E, HLA-G, HLA-F	74	132	5085	4.16462	2.93184
KEGG_PATHWAY	hsa04640:Hematopoietic cell lineage	6	4.10959	0.00750626	TNF, CD8A, DNTT, CD8B, FLT3, ITGA2B	74	86	5085	4.79415	8.09333
REACTOME_PATHWAY	REACT_6900:Signaling in Immune system	13	8.90411	2.73E-05	HLA-DQB1, CD8A, C4A, CD8B, C5, HLA-A, HLA-B, HLA-E, HLA-G, HLA-F, CARD11, SOS1, CHUK	38	286	3398	4.06459	0.0230435
PANTHER_BP_ALL	BP00148:Immunity and defense	41	28.0822	8.17E-13	HLA-DQB1, HSP90AB1, LMO1, NMI, TNF, CD8A, IL16, AIF1, CD8B, PTGS1, C5, IL12RB2, C1QTNF6, NOD1, DNTT, NPTX2, ALOX5AP, PGLYRP2, TAP1, HSPA5, CHUK, LTA, IL2RB, IL23R, C4A, C4B, IL1F10, LGALS1, IL1RN, HLA-A, HLA-B, HLA-E, HLA-G, HLA-F, TST, LCN2, NOTCH1, PTGDS, VEGFA, C1QL1, AOC2	122	1220	12713	3.50197	9.45E-10
PANTHER_BP_ALL	BP00150:MHCI-mediated immunity	7	4.79452	7.46E-09	CD8A, CD8B, HLA-A, HLA-B, HLA-E, HLA-G, HLA-F	122	17	12713	42.9079	8.62E-06
PANTHER_BP_ALL	BP00149:T-cell mediated immunity	12	8.21918	1.00E-06	HLA-DQB1, LMO1, NMI, CD8A, DNTT, CD8B, HLA-A, HLA-B, HLA-E, HLA-G, LTA, HLA-F	122	178	12713	7.02505	0.00115725
PANTHER_BP_ALL	BP00253:Induction of apoptosis	11	7.53425	1.92E-06	TRAF1, TRAF2, CARD11, TNFRSF21, NOD1, CARD9, TNF, LGALS1, MYC, NLRP10, LTA	122	153	12713	7.49186	0.00221541
PANTHER_BP_ALL	BP00107:Cytokine and chemokine mediated signaling pathway	11	7.53425	7.54E-05	IL12RB2, TRAF1, TRAF2, IL2RB, TNF, IL23R, IL1F10, IL1RN, CSF2RB, ENG, LTA	122	233	12713	4.91955	0.0871883
PANTHER_BP_ALL	BP00153:Complement-mediated immunity	6	4.10959	1.57E-04	C1QTNF6, C4A, C4B, PGLYRP2, C5, C1QL1	122	54	12713	11.5783	0.180964
PANTHER_BP_ALL	BP00115:NF-kappaB cascade	6	4.10959	5.31E-04	IL12RB2, TRAF2, CARD11, TNFRSF21, CARD9, CHUK	122	70	12713	8.93185	0.61239
PANTHER_BP_ALL	BP00103:Cell surface receptor mediated signal transduction	28	19.1781	0.0013337	TRAF1, TRAF2, TNFRSF21, PPY, TNF, CD8A, PDGFB, CD8B, GNA12, IL12RB2, SOS1, RAC1, GPSM1, CSF2RB, LTA, HTR1F, IL2RB, FLT1, IL23R, FLT3, IL1F10, IL1RN, RALGDS, SSTR3, NPY, VEGFA, PYY, ENG	122	1559	12713	1.87154	1.53149
PANTHER_BP_ALL	BP00179:Apoptosis	13	8.90411	0.00260096	TRAF1, TNFRSF21, TRAF2, IFIH1, TNF, CARD9, LGALS1, CARD11, NLRC4, NOD1, MYC, LTA, NLRP10	122	494	12713	2.74223	2.9668
PANTHER_BP_ALL	BP00255:Cytokine/chemokine mediated immunity	6	4.10959	0.00462614	IL23R, IL16, NPTX2, IL1F10, CHUK, LTA	122	114	12713	5.48447	5.2209
PANTHER_BP_ALL	BP00209:Blood circulation and gas exchange	5	3.42466	0.00739495	HBG1, HBG2, HBE1, SFTPB, HBD	122	81	12713	6.4324	8.22533
PANTHER_MF_ALL	MF00173:Defense/immunity protein	16	10.9589	6.00E-07	HLA-DQB1, CD8A, C4A, CD8B, C4B, C5, HLA-A, HLA-B, HLA-E, HLA-G, HLA-F, NOTCH1, C1QTNF6, NPTX2, FCN2, C1QL1	125	334	13084	5.01423	6.75E-04
PANTHER_MF_ALL	MF00175:Major histocompatibility complex antigen	6	4.10959	1.82E-05	HLA-DQB1, HLA-A, HLA-B, HLA-E, HLA-G, HLA-F	125	35	13084	17.9438	0.0205227
PANTHER_MF_ALL	MF00174:Complement component	5	3.42466	0.00117119	C1QTNF6, C4A, C4B, C5, C1QL1	125	49	13084	10.6808	1.31087
PANTHER_MF_ALL	MF00006:Interleukin receptor	4	2.73973	0.00510379	IL12RB2, IL2RB, IL23R, CSF2RB	125	37	13084	11.3159	5.59875
PANTHER_MF_ALL	MF00005:Cytokine receptor	5	3.42466	0.00668172	IL12RB2, IL2RB, IL23R, CSF2RB, ENG	125	79	13084	6.62481	7.27097
GOTERM_BP_FAT	GO:0006955~immune response	32	21.9178	1.26E-13	HLA-DQB1, IFIH1, TNF, CD8A, IL16, CD8B, C5, FCN2, PGLYRP2, TAP1, CHUK, LTA, NKX2-3, LY75, CARD9, IL23R, C4A, C4B, IL1F10, IL1RN, HLA-A, TNFRSF13C, HLA-B, HLA-E, PSMB8, HLA-G, HLA-F, PSMB9, NOTCH1, IL18BP, APOL1, VEGFA	127	690	13528	4.94004	2.09E-10
GOTERM_BP_FAT	GO:0006952~defense response	23	15.7534	4.86E-08	LY75, IFIH1, CARD9, TNF, IL23R, NMI, C4A, AIF1, BECN1, C4B, C5, IL1RN, HLA-B, HLA-G, TNFAIP6, NLRC4, NOD1, APOL1, FCN2, PGLYRP2, TAP1, RAC1, MX1	127	615	13528	3.98366	8.10E-05
GOTERM_BP_FAT	GO:0048584~positive regulation of response to stimulus	14	9.58904	2.98E-07	TRAF2, TNF, CARD9, IL16, PDGFB, C4A, C4B, BECN1, C5, TNFRSF13C, NOD1, NPY, FCN2, VEGFA	127	236	13528	6.31896	4.96E-04
GOTERM_BP_FAT	GO:0009611~response to wounding	20	13.6986	4.32E-07	LY75, IL23R, NMI, TNF, C4A, PDGFB, AIF1, C4B, GNA12, C5, IL1RN, TNFAIP6, LYVE1, NLRC4, NOTCH1, NOD1, FCN2, RAC1, ENTPD1, ENG	127	530	13528	4.01961	7.20E-04
GOTERM_BP_FAT	GO:0019882~antigen processing and presentation	9	6.16438	9.96E-07	HLA-DQB1, CD8A, HLA-A, HLA-B, HLA-E, PSMB8, HLA-G, PSMB9, HLA-F	127	83	13528	11.5503	0.00165901
GOTERM_BP_FAT	GO:0042981~regulation of apoptosis	23	15.7534	4.54E-06	TRAF1, TRAF2, HMGB1, IL2RB, IFIH1, CARD9, TNF, BECN1, LGALS1, CARD11, NLRC4, NOTCH1, NOD1, SSTR3, SOS1, VEGFA, RAC1, SMPD1, HSPA5, MX1, APBB1, MYC, LTA	127	804	13528	3.0472	0.00755682
GOTERM_BP_FAT	GO:0015671~oxygen transport	5	3.42466	4.81E-06	HBG1, HBG2, HBE1, HBB, HBD	127	13	13528	40.9691	0.00800926
GOTERM_BP_FAT	GO:0043067~regulation of programmed cell death	23	15.7534	5.32E-06	TRAF1, TRAF2, HMGB1, IL2RB, IFIH1, CARD9, TNF, BECN1, LGALS1, CARD11, NLRC4, NOTCH1, NOD1, SSTR3, SOS1, VEGFA, RAC1, SMPD1, HSPA5, MX1, APBB1, MYC, LTA	127	812	13528	3.01718	0.00885962
GOTERM_BP_FAT	GO:0010941~regulation of cell death	23	15.7534	5.64E-06	TRAF1, TRAF2, HMGB1, IL2RB, IFIH1, CARD9, TNF, BECN1, LGALS1, CARD11, NLRC4, NOTCH1, NOD1, SSTR3, SOS1, VEGFA, RAC1, SMPD1, HSPA5, MX1, APBB1, MYC, LTA	127	815	13528	3.00608	0.00939873
GOTERM_BP_FAT	GO:0006954~inflammatory response	14	9.58904	1.04E-05	LY75, IL23R, NMI, TNF, C4A, AIF1, C4B, C5, IL1RN, TNFAIP6, NLRC4, NOD1, FCN2, RAC1	127	325	13528	4.58854	0.0173511
GOTERM_BP_FAT	GO:0010647~positive regulation of cell communication	14	9.58904	1.19E-05	FLT1, TNF, CARD9, CD8A, BECN1, LGALS1, ZEB2, CARD11, NOD1, SOS1, RAC1, VEGFA, ENG, LTA	127	329	13528	4.53275	0.0197722
GOTERM_BP_FAT	GO:0002474~antigen processing and presentation of peptide antigen via MHC class I	5	3.42466	1.55E-05	HLA-A, HLA-B, HLA-E, HLA-G, HLA-F	127	17	13528	31.3293	0.0258986
GOTERM_BP_FAT	GO:0009967~positive regulation of signal transduction	13	8.90411	1.96E-05	FLT1, TNF, CARD9, CD8A, LGALS1, ZEB2, CARD11, NOD1, SOS1, RAC1, VEGFA, ENG, LTA	127	295	13528	4.69409	0.0327258
GOTERM_BP_FAT	GO:0015669~gas transport	5	3.42466	1.98E-05	HBG1, HBG2, HBE1, HBB, HBD	127	18	13528	29.5888	0.0330576
GOTERM_BP_FAT	GO:0009615~response to virus	8	5.47945	6.98E-05	LCN2, TRIM5, IFIH1, CARD9, TNF, BECN1, MX1, EIF2AK2	127	109	13528	7.81796	0.116221
GOTERM_BP_FAT	GO:0008219~cell death	19	13.0137	1.17E-04	TRAF1, TNFRSF21, TRAF2, TSPO, TNF, LGALS1, C5, NLRC4, TNFRSF11B, NOD1, EP300, APOL1, TPP1, SOS1, RAC1, EIF2AK2, APBB1, MYC, LTA	127	719	13528	2.81485	0.194056
GOTERM_BP_FAT	GO:0048002~antigen processing and presentation of peptide antigen	5	3.42466	1.24E-04	HLA-A, HLA-B, HLA-E, HLA-G, HLA-F	127	28	13528	19.0214	0.205641
GOTERM_BP_FAT	GO:0016265~death	19	13.0137	1.27E-04	TRAF1, TNFRSF21, TRAF2, TSPO, TNF, LGALS1, C5, NLRC4, TNFRSF11B, NOD1, EP300, APOL1, TPP1, SOS1, RAC1, EIF2AK2, APBB1, MYC, LTA	127	724	13528	2.79541	0.2117
GOTERM_BP_FAT	GO:0045087~innate immune response	8	5.47945	3.04E-04	IFIH1, APOL1, IL23R, C4A, C4B, FCN2, PGLYRP2, C5	127	138	13528	6.17505	0.50503
GOTERM_BP_FAT	GO:0042127~regulation of cell proliferation	19	13.0137	3.55E-04	TNF, FLT1, PDGFB, AIF1, BECN1, FLT3, PTGS1, TNFRSF13C, IL12RB2, CARD11, NOTCH1, SSTR3, VEGFA, GPNMB, EIF2AK2, ENG, MYC, LTA, NKX2-3	127	787	13528	2.57163	0.589306
GOTERM_BP_FAT	GO:0006915~apoptosis	16	10.9589	4.73E-04	TRAF1, TNFRSF21, TRAF2, TSPO, TNF, LGALS1, TNFRSF11B, NLRC4, NOD1, EP300, SOS1, RAC1, EIF2AK2, APBB1, MYC, LTA	127	602	13528	2.83109	0.785999
GOTERM_BP_FAT	GO:0012501~programmed cell death	16	10.9589	5.53E-04	TRAF1, TNFRSF21, TRAF2, TSPO, TNF, LGALS1, TNFRSF11B, NLRC4, NOD1, EP300, SOS1, RAC1, EIF2AK2, APBB1, MYC, LTA	127	611	13528	2.78939	0.916733
GOTERM_BP_FAT	GO:0031328~positive regulation of cellular biosynthetic process	17	11.6438	6.17E-04	HSP90AB1, SOX10, TNF, PDGFB, TNFRSF13C, TEAD1, TRERF1, CARD11, NOTCH1, EP300, SORBS1, VEGFA, APBB1, ENG, MYC, HBB, NKX2-3	127	685	13528	2.64355	1.0224
GOTERM_BP_FAT	GO:0043065~positive regulation of apoptosis	13	8.90411	6.73E-04	TRAF2, TNF, NOTCH1, NLRC4, SSTR3, NOD1, SOS1, RAC1, SMPD1, MX1, MYC, APBB1, LTA	127	430	13528	3.22036	1.11609
GOTERM_BP_FAT	GO:0043068~positive regulation of programmed cell death	13	8.90411	7.16E-04	TRAF2, TNF, NOTCH1, NLRC4, SSTR3, NOD1, SOS1, RAC1, SMPD1, MX1, MYC, APBB1, LTA	127	433	13528	3.19805	1.18589
GOTERM_BP_FAT	GO:0009891~positive regulation of biosynthetic process	17	11.6438	7.21E-04	HSP90AB1, SOX10, TNF, PDGFB, TNFRSF13C, TEAD1, TRERF1, CARD11, NOTCH1, EP300, SORBS1, VEGFA, APBB1, ENG, MYC, HBB, NKX2-3	127	695	13528	2.60552	1.19388
GOTERM_BP_FAT	GO:0048534~hemopoietic or lymphoid organ development	10	6.84932	7.25E-04	CARD11, ACE, TNF, CD8A, FLT3, VEGFA, TRIM10, CHUK, LTA, NKX2-3	127	260	13528	4.09691	1.20195
GOTERM_BP_FAT	GO:0010942~positive regulation of cell death	13	8.90411	7.45E-04	TRAF2, TNF, NOTCH1, NLRC4, SSTR3, NOD1, SOS1, RAC1, SMPD1, MX1, MYC, APBB1, LTA	127	435	13528	3.18335	1.23441
GOTERM_BP_FAT	GO:0002250~adaptive immune response	6	4.10959	7.48E-04	IL18BP, CD8A, C4A, C4B, VEGFA, C5	127	77	13528	8.30024	1.23978
GOTERM_BP_FAT	GO:0002460~adaptive immune response based on somatic recombination of immune receptors built from immunoglobulin superfamily domains	6	4.10959	7.48E-04	IL18BP, CD8A, C4A, C4B, VEGFA, C5	127	77	13528	8.30024	1.23978
GOTERM_BP_FAT	GO:0006959~humoral immune response	6	4.10959	8.41E-04	TNF, C4A, C4B, FCN2, C5, LTA	127	79	13528	8.0901	1.39243
GOTERM_BP_FAT	GO:0010604~positive regulation of macromolecule metabolic process	19	13.0137	9.65E-04	SOX10, IL2RB, TNF, PDGFB, TNFRSF13C, TEAD1, TRERF1, HNRPLL, PSMB8, PSMB9, CARD11, NOTCH1, EP300, SORBS1, VEGFA, APBB1, ENG, MYC, NKX2-3	127	857	13528	2.36158	1.59522
GOTERM_BP_FAT	GO:0002520~immune system development	10	6.84932	0.00110583	CARD11, ACE, TNF, CD8A, FLT3, VEGFA, TRIM10, CHUK, LTA, NKX2-3	127	276	13528	3.85941	1.82664
GOTERM_BP_FAT	GO:0044093~positive regulation of molecular function	15	10.274	0.00110663	TRAF2, FLT1, TNF, PDGFB, C5, ZEB2, PSMB8, PSMB9, CARD11, NLRC4, NOD1, EP300, RAC1, CERK, MYC	127	586	13528	2.72661	1.82794
GOTERM_BP_FAT	GO:0006928~cell motion	13	8.90411	0.00158559	ACTB, FLT1, TNF, IL16, PDGFB, ZEB2, LYVE1, NPY, RAC1, PYY, ENG, APBB1, NKX2-3	127	475	13528	2.91528	2.60932
GOTERM_BP_FAT	GO:0030097~hemopoiesis	9	6.16438	0.00163622	CARD11, ACE, TNF, CD8A, FLT3, VEGFA, TRIM10, CHUK, NKX2-3	127	236	13528	4.06219	2.69158
GOTERM_BP_FAT	GO:0002684~positive regulation of immune system process	9	6.16438	0.00172551	TRAF2, CARD11, CARD9, C4A, C4B, FCN2, VEGFA, C5, TNFRSF13C	127	238	13528	4.02806	2.83648
GOTERM_BP_FAT	GO:0043123~positive regulation of I-kappaB kinase/NF-kappaB cascade	6	4.10959	0.00210624	CARD11, NOD1, CARD9, TNF, LGALS1, LTA	127	97	13528	6.58885	3.45207
GOTERM_BP_FAT	GO:0051953~negative regulation of amine transport	3	2.05479	0.00232305	TNF, PTGS1, LTA	127	8	13528	39.9449	3.80097
GOTERM_BP_FAT	GO:0050778~positive regulation of immune response	7	4.79452	0.00234808	TRAF2, CARD9, C4A, C4B, FCN2, C5, TNFRSF13C	127	145	13528	5.14233	3.84119
GOTERM_BP_FAT	GO:0051173~positive regulation of nitrogen compound metabolic process	15	10.274	0.00266715	HSP90AB1, SOX10, TNF, PDGFB, TEAD1, TRERF1, HNRPLL, NOTCH1, EP300, VEGFA, ENG, MYC, HBB, APBB1, NKX2-3	127	644	13528	2.48105	4.35232
GOTERM_BP_FAT	GO:0010033~response to organic substance	16	10.9589	0.00286258	HSP90AB1, CARD9, TNF, PDGFB, PTGS1, IL1RN, IL12RB2, TNFRSF11B, EP300, SORBS1, TOR1A, TOR1B, SMPD1, EIF2AK2, MYC, LTA	127	721	13528	2.36382	4.66412
GOTERM_BP_FAT	GO:0048661~positive regulation of smooth muscle cell proliferation	4	2.73973	0.0029313	FLT1, TNF, PDGFB, VEGFA	127	31	13528	13.7445	4.77352
GOTERM_BP_FAT	GO:0032103~positive regulation of response to external stimulus	5	3.42466	0.00296191	NPY, IL16, PDGFB, BECN1, VEGFA	127	64	13528	8.32185	4.82223
GOTERM_BP_FAT	GO:0016045~detection of bacterium	3	2.05479	0.0029686	NLRC4, NOD1, PGLYRP2	127	9	13528	35.5066	4.83286
GOTERM_BP_FAT	GO:0010557~positive regulation of macromolecule biosynthetic process	15	10.274	0.0030659	SOX10, TNF, PDGFB, TNFRSF13C, TEAD1, TRERF1, CARD11, NOTCH1, EP300, SORBS1, VEGFA, APBB1, ENG, MYC, NKX2-3	127	654	13528	2.44311	4.98749
GOTERM_BP_FAT	GO:0043122~regulation of I-kappaB kinase/NF-kappaB cascade	6	4.10959	0.00322785	CARD11, NOD1, CARD9, TNF, LGALS1, LTA	127	107	13528	5.97307	5.24433
GOTERM_BP_FAT	GO:0043085~positive regulation of catalytic activity	13	8.90411	0.00334282	TRAF2, FLT1, TNF, PDGFB, C5, ZEB2, PSMB8, PSMB9, NLRC4, NOD1, RAC1, CERK, MYC	127	520	13528	2.66299	5.42626
GOTERM_BP_FAT	GO:0016477~cell migration	9	6.16438	0.00428452	FLT1, TNF, IL16, PDGFB, RAC1, ZEB2, APBB1, ENG, NKX2-3	127	276	13528	3.47347	6.90418
GOTERM_BP_FAT	GO:0007169~transmembrane receptor protein tyrosine kinase signaling pathway	8	5.47945	0.00497027	FLT1, CD8A, SORBS1, PDGFB, CD8B, FLT3, SOS1, VEGFA	127	224	13528	3.80427	7.96669
GOTERM_BP_FAT	GO:0051254~positive regulation of RNA metabolic process	12	8.21918	0.00526509	SOX10, NOTCH1, TNF, EP300, VEGFA, TEAD1, APBB1, ENG, TRERF1, MYC, HNRPLL, NKX2-3	127	481	13528	2.65746	8.41999
GOTERM_BP_FAT	GO:0033674~positive regulation of kinase activity	8	5.47945	0.00586287	TRAF2, FLT1, TNF, PDGFB, C5, RAC1, ZEB2, CERK	127	231	13528	3.68899	9.33265
GOTERM_BP_FAT	GO:0070206~protein trimerization	3	2.05479	0.0062771	TRIM5, ALOX5AP, TRIM21	127	13	13528	24.5815	9.96006
GOTERM_BP_FAT	GO:0043281~regulation of caspase activity	5	3.42466	0.00629504	NLRC4, NOD1, TNF, HSPA5, MYC	127	79	13528	6.74175	9.98714
GOTERM_BP_FAT	GO:0006956~complement activation	4	2.73973	0.0069506	C4A, C4B, FCN2, C5	127	42	13528	10.1447	10.9715
GOTERM_BP_FAT	GO:0052548~regulation of endopeptidase activity	5	3.42466	0.00717366	NLRC4, NOD1, TNF, HSPA5, MYC	127	82	13528	6.4951	11.3041
GOTERM_BP_FAT	GO:0051347~positive regulation of transferase activity	8	5.47945	0.00718079	TRAF2, FLT1, TNF, PDGFB, C5, RAC1, ZEB2, CERK	127	240	13528	3.55066	11.3147
GOTERM_BP_FAT	GO:0002541~activation of plasma proteins involved in acute inflammatory response	4	2.73973	0.00742176	C4A, C4B, FCN2, C5	127	43	13528	9.90881	11.6726
GOTERM_BP_FAT	GO:0002521~leukocyte differentiation	6	4.10959	0.00757743	CARD11, TNF, CD8A, FLT3, CHUK, NKX2-3	127	131	13528	4.87876	11.9032
GOTERM_BP_FAT	GO:0045944~positive regulation of transcription from RNA polymerase II promoter	10	6.84932	7.86E-03	SOX10, NOTCH1, TNF, EP300, VEGFA, TEAD1, APBB1, ENG, MYC, NKX2-3	127	371	13528	2.87115	12.3206
GOTERM_BP_FAT	GO:0051674~localization of cell	9	6.16438	0.00799974	FLT1, TNF, IL16, PDGFB, RAC1, ZEB2, APBB1, ENG, NKX2-3	127	307	13528	3.12273	12.5257
GOTERM_BP_FAT	GO:0048870~cell motility	9	6.16438	0.00799974	FLT1, TNF, IL16, PDGFB, RAC1, ZEB2, APBB1, ENG, NKX2-3	127	307	13528	3.12273	12.5257
GOTERM_BP_FAT	GO:0001666~response to hypoxia	6	4.10959	0.00831606	ACE, FLT1, EP300, PDGFB, VEGFA, ENG	127	134	13528	4.76954	12.9893
GOTERM_BP_FAT	GO:0002252~immune effector process	6	4.10959	0.00831606	CARD9, CD8A, C4A, C4B, FCN2, C5	127	134	13528	4.76954	12.9893
GOTERM_BP_FAT	GO:0052547~regulation of peptidase activity	5	3.42466	0.00846608	NLRC4, NOD1, TNF, HSPA5, MYC	127	86	13528	6.193	13.2084
GOTERM_BP_FAT	GO:0050795~regulation of behavior	4	2.73973	0.00894671	PTGDS, IL16, PDGFB, VEGFA	127	46	13528	9.26258	13.9067
GOTERM_BP_FAT	GO:0048660~regulation of smooth muscle cell proliferation	4	2.73973	0.00894671	FLT1, TNF, PDGFB, VEGFA	127	46	13528	9.26258	13.9067
GOTERM_BP_FAT	GO:0009617~response to bacterium	7	4.79452	0.0093584	IL12RB2, NLRC4, NOD1, CARD9, TNF, PGLYRP2, LTA	127	193	13528	3.86341	14.5006
GOTERM_BP_FAT	GO:0001819~positive regulation of cytokine production	5	3.42466	0.00990237	TRAF2, CARD11, NOD1, CARD9, TNF	127	90	13528	5.91776	15.2795
GOTERM_CC_FAT	GO:0005833~hemoglobin complex	5	3.42466	3.23E-06	HBG1, HBG2, HBE1, HBB, HBD	119	12	12782	44.7549	0.00406716
GOTERM_CC_FAT	GO:0009986~cell surface	14	9.58904	1.91E-05	LY75, IL2RB, TNF, PDGFB, CD8A, FLT3, MPP3, TNFRSF13C, IL12RB2, ACE, VEGFA, HSPA5, ENG, ITGA2B	119	348	12782	4.32116	0.024059
GOTERM_CC_FAT	GO:0005576~extracellular region	36	24.6575	9.45E-05	PPY, TNF, CD8A, PDGFB, IL16, CD8B, C5, VIT, COL9A1, TNFRSF11B, ACE, C1QTNF6, NPTX2, FCN2, PGLYRP2, ENTPD1, SFTPB, LTA, FLT1, C4A, C4B, IL1F10, LGALS1, IL1RN, HLA-B, LCN2, IL18BP, APOL1, NPY, PTGDS, VEGFA, SMPD1, C1QL1, PYY, ENG, APOL4	119	2010	12782	1.92379	0.119017
GOTERM_CC_FAT	GO:0042612~MHC class I protein complex	5	3.42466	1.19E-04	HLA-A, HLA-B, HLA-E, HLA-G, HLA-F	119	28	12782	19.1807	0.149979
GOTERM_CC_FAT	GO:0044421~extracellular region part	22	15.0685	1.70E-04	TNF, FLT1, C4A, IL16, C4B, LGALS1, IL1F10, C5, IL1RN, VIT, COL9A1, TNFRSF11B, ACE, APOL1, NPY, FCN2, VEGFA, SMPD1, ENTPD1, ENG, LTA, SFTPB	119	960	12782	2.46152	0.213956
GOTERM_CC_FAT	GO:0009897~external side of plasma membrane	9	6.16438	1.75E-04	IL12RB2, LY75, IL2RB, ACE, TNF, CD8A, TNFRSF13C, ENG, ITGA2B	119	170	12782	5.68651	0.220981
GOTERM_CC_FAT	GO:0042611~MHC protein complex	6	4.10959	1.76E-04	HLA-DQB1, HLA-A, HLA-B, HLA-E, HLA-G, HLA-F	119	57	12782	11.3065	0.221343
GOTERM_CC_FAT	GO:0005615~extracellular space	18	12.3288	1.77E-04	TNF, FLT1, C4A, IL16, C4B, LGALS1, IL1F10, C5, IL1RN, ACE, APOL1, NPY, FCN2, VEGFA, SMPD1, ENG, LTA, SFTPB	119	685	12782	2.8225	0.222856
GOTERM_CC_FAT	GO:0043235~receptor complex	7	4.79452	7.08E-04	CARD11, CD8A, SORBS1, CD8B, CSF2RB, ENG, ITGA2B	119	116	12782	6.48174	0.888903
GOTERM_CC_FAT	GO:0005887~integral to plasma membrane	23	15.7534	0.00116102	LY75, IL2RB, TNF, FLT1, CD8A, CD8B, FLT3, MPP3, C5, HLA-A, HLA-B, IL12RB2, LYVE1, SSTR3, SORBS1, TAP1, CSF2RB, SLC4A1, GPNMB, ENTPD1, ENG, HTR1F, ITGA2B	119	1188	12782	2.07952	1.4536
GOTERM_CC_FAT	GO:0048770~pigment granule	6	4.10959	0.00137878	HSP90AB1, TYR, TPP1, RAC1, HSPA5, GPNMB	119	89	12782	7.24124	1.72406
GOTERM_CC_FAT	GO:0042470~melanosome	6	4.10959	0.00137878	HSP90AB1, TYR, TPP1, RAC1, HSPA5, GPNMB	119	89	12782	7.24124	1.72406
GOTERM_CC_FAT	GO:0031226~intrinsic to plasma membrane	23	15.7534	0.00155314	LY75, IL2RB, TNF, FLT1, CD8A, CD8B, FLT3, MPP3, C5, HLA-A, HLA-B, IL12RB2, LYVE1, SSTR3, SORBS1, TAP1, CSF2RB, SLC4A1, GPNMB, ENTPD1, ENG, HTR1F, ITGA2B	119	1215	12782	2.03331	1.94012
GOTERM_CC_FAT	GO:0044459~plasma membrane part	33	22.6027	0.00467426	HLA-DQB1, TNF, CD8A, AIF1, CD8B, C5, IL12RB2, ACE, SORBS1, RAC1, TAP1, GPSM1, CSF2RB, SLC4A1, ENTPD1, GPNMB, HTR1F, LY75, IL2RB, FLT1, FLT3, MPP3, TNFRSF13C, HLA-A, HLA-B, HLA-E, HLA-G, HLA-F, CARD11, LYVE1, SSTR3, ENG, ITGA2B	119	2203	12782	1.60898	5.73451
GOTERM_CC_FAT	GO:0042101~T cell receptor complex	3	2.05479	0.00525016	CARD11, CD8A, CD8B	119	12	12782	26.8529	6.41969
GOTERM_MF_FAT	GO:0005344~oxygen transporter activity	5	3.42466	5.65E-06	HBG1, HBG2, HBE1, HBB, HBD	127	13	12983	39.3186	0.00767152
GOTERM_MF_FAT	GO:0032393~MHC class I receptor activity	5	3.42466	1.83E-05	HLA-A, HLA-B, HLA-E, HLA-G, HLA-F	127	17	12983	30.0672	0.0247765
GOTERM_MF_FAT	GO:0042802~identical protein binding	19	13.0137	4.42E-05	SOX10, CARD9, FLT1, TNF, PDGFB, CD8A, LGALS1, TRA2A, ABCG2, TRIM5, TYR, NLRC4, NOD1, VEGFA, TAP1, SLC4A1, ENG, CHUK, ITGA2B	127	640	12983	3.0349	0.0600534
GOTERM_MF_FAT	GO:0042803~protein homodimerization activity	12	8.21918	4.04E-04	TRIM5, NLRC4, TYR, CARD9, CD8A, PDGFB, LGALS1, VEGFA, TAP1, SLC4A1, ENG, ABCG2	127	334	12983	3.67287	0.546602
GOTERM_MF_FAT	GO:0019825~oxygen binding	5	3.42466	7.79E-04	HBG1, HBG2, HBE1, HBB, HBD	127	43	12983	11.887	1.05214
GOTERM_MF_FAT	GO:0050700~CARD domain binding	3	2.05479	0.00190078	CARD11, NOD1, CARD9	127	7	12983	43.8121	2.54979
GOTERM_MF_FAT	GO:0030246~carbohydrate binding	11	7.53425	0.00234233	LY75, TNFAIP6, LYVE1, NOD1, NPTX2, FCN2, LGALS1, PGLYRP2, VEGFA, GPNMB, ENG	127	354	12983	3.17659	3.13342
GOTERM_MF_FAT	GO:0005539~glycosaminoglycan binding	7	4.79452	0.00241367	TNFAIP6, LYVE1, NOD1, PGLYRP2, VEGFA, GPNMB, ENG	127	140	12983	5.11142	3.22741
GOTERM_MF_FAT	GO:0005125~cytokine activity	8	5.47945	0.00290611	TNFRSF11B, TNF, IL16, IL1F10, VEGFA, C5, IL1RN, LTA	127	195	12983	4.19398	3.87391
GOTERM_MF_FAT	GO:0030247~polysaccharide binding	7	4.79452	0.00387096	TNFAIP6, LYVE1, NOD1, PGLYRP2, VEGFA, GPNMB, ENG	127	154	12983	4.64674	5.12901
GOTERM_MF_FAT	GO:0001871~pattern binding	7	4.79452	0.00387096	TNFAIP6, LYVE1, NOD1, PGLYRP2, VEGFA, GPNMB, ENG	127	154	12983	4.64674	5.12901
GOTERM_MF_FAT	GO:0030547~receptor inhibitor activity	3	2.05479	0.00485322	IL18BP, IL1F10, IL1RN	127	11	12983	27.8805	6.39117
GOTERM_MF_FAT	GO:0048019~receptor antagonist activity	3	2.05479	0.00485322	IL18BP, IL1F10, IL1RN	127	11	12983	27.8805	6.39117
GOTERM_MF_FAT	GO:0046983~protein dimerization activity	13	8.90411	0.00639668	CARD9, PDGFB, CD8A, SUCLG1, LGALS1, ABCG2, TRIM5, TYR, NLRC4, TAP1, VEGFA, SLC4A1, ENG	127	542	12983	2.45197	8.34303
GOTERM_MF_FAT	GO:0020037~heme binding	6	4.10959	0.00645414	PTGS1, HBG1, HBG2, HBE1, HBB, HBD	127	121	12983	5.06917	8.41496
GOTERM_MF_FAT	GO:0046906~tetrapyrrole binding	6	4.10959	0.00840699	PTGS1, HBG1, HBG2, HBE1, HBB, HBD	127	129	12983	4.75481	10.8288

## Sheet: sHKDR
Category	Gene Set	Count	%	P-Value	Genes	List Total	Pop Hits	Pop Total	Fold Enrichment	FDR %
KEGG_PATHWAY	hsa04612:Antigen processing and presentation	12	8.16327	4.11E-09	HLA-DQB1, HSP90AB1, CD8A, CD8B, TAP1, HLA-A, HLA-B, HSPA5, HLA-E, HLA-G, LTA, TAPBP	65	83	5085	11.3105	4.58E-06
KEGG_PATHWAY	hsa04940:Type I diabetes mellitus	7	4.7619	1.15E-05	HLA-DQB1, TNF, HLA-A, HLA-B, HLA-E, HLA-G, LTA	65	42	5085	13.0385	0.0128469
KEGG_PATHWAY	hsa05330:Allograft rejection	6	4.08163	7.52E-05	HLA-DQB1, TNF, HLA-A, HLA-B, HLA-E, HLA-G	65	36	5085	13.0385	0.0837854
KEGG_PATHWAY	hsa05332:Graft-versus-host disease	6	4.08163	1.12E-04	HLA-DQB1, TNF, HLA-A, HLA-B, HLA-E, HLA-G	65	39	5085	12.0355	0.124272
KEGG_PATHWAY	hsa05416:Viral myocarditis	7	4.7619	2.37E-04	HLA-DQB1, ACTB, RAC1, HLA-A, HLA-B, HLA-E, HLA-G	65	71	5085	7.71289	0.263574
KEGG_PATHWAY	hsa04621:NOD-like receptor signaling pathway	6	4.08163	0.00100428	HSP90AB1, NLRC4, NOD1, CARD9, TNF, CHUK	65	62	5085	7.57072	1.11316
KEGG_PATHWAY	hsa05322:Systemic lupus erythematosus	7	4.7619	1.41E-03	HLA-DQB1, TNF, C4A, C4B, C5, TRIM21, C8G	65	99	5085	5.53147	1.55831
KEGG_PATHWAY	hsa05320:Autoimmune thyroid disease	5	3.40136	3.66E-03	HLA-DQB1, HLA-A, HLA-B, HLA-E, HLA-G	65	51	5085	7.66968	4.00494
KEGG_PATHWAY	hsa04640:Hematopoietic cell lineage	6	4.08163	4.29E-03	TNF, CD8A, DNTT, CD8B, FLT3, ITGA2B	65	86	5085	5.45796	4.67592
KEGG_PATHWAY	hsa04514:Cell adhesion molecules (CAMs)	7	4.7619	0.00596347	HLA-DQB1, CD8A, CD8B, HLA-A, HLA-B, HLA-E, HLA-G	65	132	5085	4.1486	6.44645
KEGG_PATHWAY	hsa04144:Endocytosis	8	5.44218	0.00787495	IL2RB, SH3GLB2, HLA-A, PSD4, HLA-B, HLA-E, HLA-G, EHD3	65	184	5085	3.40134	8.43123
KEGG_PATHWAY	hsa05340:Primary immunodeficiency	4	2.72109	0.00934199	CD8A, CD8B, TAP1, TNFRSF13C	65	35	5085	8.94066	9.92844
REACTOME_PATHWAY	REACT_6900:Signaling in Immune system	11	7.48299	1.00E-04	HLA-DQB1, CD8A, C4A, CD8B, C5, HLA-A, HLA-B, HLA-E, CHUK, HLA-G, C8G	31	286	3398	4.21588	0.0793274
PANTHER_BP_ALL	BP00148:Immunity and defense	40	27.2109	2.15E-12	HLA-DQB1, HSP90AB1, LMO1, NMI, TNF, CD8A, IL16, AIF1, CD8B, PTGS1, C5, TAPBP, IL12RB2, C1QTNF6, NOD1, DNTT, NPTX2, ALOX5AP, PGLYRP2, TAP1, HSPA5, CHUK, LTA, IL2RB, IL23R, C4A, C4B, IL1F10, LGALS1, IL1RN, HLA-A, HLA-B, HLA-E, HLA-G, C8G, TST, LCN2, C1QL1, AOC2, NFE2L3	120	1220	12713	3.4735	2.50E-09
PANTHER_BP_ALL	BP00150:MHCI-mediated immunity	7	4.7619	6.74E-09	CD8A, CD8B, HLA-A, HLA-B, HLA-E, HLA-G, TAPBP	120	17	12713	43.623	7.83E-06
PANTHER_BP_ALL	BP00149:T-cell mediated immunity	12	8.16327	8.47E-07	HLA-DQB1, LMO1, NMI, CD8A, DNTT, CD8B, HLA-A, HLA-B, HLA-E, HLA-G, LTA, TAPBP	120	178	12713	7.14213	9.83E-04
PANTHER_BP_ALL	BP00253:Induction of apoptosis	9	6.12245	9.30E-05	TRAF2, TNFRSF21, NOD1, CARD9, TNF, LGALS1, MYC, NLRP10, LTA	120	153	12713	6.23186	0.107936
PANTHER_BP_ALL	BP00153:Complement-mediated immunity	6	4.08163	1.45E-04	C1QTNF6, C4A, C4B, PGLYRP2, C5, C1QL1	120	54	12713	11.7713	0.16805
PANTHER_BP_ALL	BP00107:Cytokine and chemokine mediated signaling pathway	9	6.12245	1.55E-03	IL12RB2, TRAF2, IL2RB, TNF, IL23R, IL1F10, IL1RN, ENG, LTA	120	233	12713	4.09217	1.78016
PANTHER_BP_ALL	BP00115:NF-kappaB cascade	5	3.40136	4.16E-03	IL12RB2, TRAF2, TNFRSF21, CARD9, CHUK	120	70	12713	7.56726	4.72555
PANTHER_BP_ALL	BP00255:Cytokine/chemokine mediated immunity	6	4.08163	4.31E-03	IL23R, IL16, NPTX2, IL1F10, CHUK, LTA	120	114	12713	5.57588	4.89294
PANTHER_MF_ALL	MF00173:Defense/immunity protein	16	10.8844	5.39E-07	HLA-DQB1, CD8A, C4A, CD8B, C4B, C5, HLA-A, HLA-B, HLA-E, HLA-G, C8G, TAPBP, C1QTNF6, NPTX2, FCN2, C1QL1	124	334	13084	5.05466	6.03E-04
PANTHER_MF_ALL	MF00174:Complement component	6	4.08163	9.27E-05	C1QTNF6, C4A, C4B, C5, C1QL1, C8G	124	49	13084	12.9203	0.103584
PANTHER_MF_ALL	MF00175:Major histocompatibility complex antigen	5	3.40136	3.11E-04	HLA-DQB1, HLA-A, HLA-B, HLA-E, HLA-G	124	35	13084	15.0737	0.34697
PANTHER_PATHWAY	P00006:Apoptosis signaling pathway	6	4.08163	0.00531183	TRAF2, TNF, HSPA5, EIF2AK2, CHUK, LTA	27	129	2857	4.92162	4.57572
GOTERM_BP_FAT	GO:0006955~immune response	30	20.4082	3.84E-12	HLA-DQB1, IFIH1, TNF, CD8A, IL16, CD8B, C5, TAPBP, FCN2, PGLYRP2, TAP1, CHUK, LTA, NKX2-3, LY75, IL23R, CARD9, C4A, C4B, IL1F10, IL1RN, HLA-A, TNFRSF13C, HLA-B, HLA-E, HLA-G, C8G, PSMB9, IL18BP, APOL1	126	690	13528	4.66805	6.31E-09
GOTERM_BP_FAT	GO:0006952~defense response	26	17.6871	3.06E-10	IFIH1, TNF, NMI, AIF1, C5, TAPBP, NLRC4, NOD1, PGLYRP2, FCN2, RAC1, TAP1, MX1, LY75, IL23R, CARD9, C4A, BECN1, C4B, IL1RN, HLA-B, HLA-G, C8G, APOL2, TNFAIP6, APOL1	126	615	13528	4.53901	5.04E-07
GOTERM_BP_FAT	GO:0006954~inflammatory response	16	10.8844	3.10E-07	LY75, IL23R, NMI, TNF, C4A, AIF1, C4B, C5, IL1RN, C8G, APOL2, TNFAIP6, NLRC4, NOD1, FCN2, RAC1	126	325	13528	5.28567	5.09E-04
GOTERM_BP_FAT	GO:0009611~response to wounding	19	12.9252	1.73E-06	LY75, IL23R, NMI, TNF, C4A, AIF1, C4B, GNA12, C5, IL1RN, C8G, APOL2, TNFAIP6, LYVE1, NLRC4, NOD1, FCN2, RAC1, ENG	126	530	13528	3.84894	0.00284465
GOTERM_BP_FAT	GO:0048584~positive regulation of response to stimulus	13	8.84354	1.86E-06	TRAF2, TNF, CARD9, IL16, C4A, C4B, BECN1, C5, TNFRSF13C, C8G, NOD1, NPY, FCN2	126	236	13528	5.91418	0.00305851
GOTERM_BP_FAT	GO:0015671~oxygen transport	5	3.40136	4.66E-06	HBG1, HBG2, HBE1, HBB, HBD	126	13	13528	41.2943	0.00765817
GOTERM_BP_FAT	GO:0019882~antigen processing and presentation	8	5.44218	1.13E-05	HLA-DQB1, CD8A, HLA-A, HLA-B, HLA-E, HLA-G, TAPBP, PSMB9	126	83	13528	10.3484	0.0185337
GOTERM_BP_FAT	GO:0002474~antigen processing and presentation of peptide antigen via MHC class I	5	3.40136	1.51E-05	HLA-A, HLA-B, HLA-E, HLA-G, TAPBP	126	17	13528	31.578	0.0247693
GOTERM_BP_FAT	GO:0015669~gas transport	5	3.40136	1.92E-05	HBG1, HBG2, HBE1, HBB, HBD	126	18	13528	29.8236	0.031618
GOTERM_BP_FAT	GO:0045087~innate immune response	9	6.12245	4.13E-05	IFIH1, APOL1, IL23R, C4A, C4B, FCN2, PGLYRP2, C5, C8G	126	138	13528	7.00207	0.0678793
GOTERM_BP_FAT	GO:0009615~response to virus	8	5.44218	6.63E-05	LCN2, TRIM5, IFIH1, CARD9, TNF, BECN1, MX1, EIF2AK2	126	109	13528	7.88001	0.109055
GOTERM_BP_FAT	GO:0006959~humoral immune response	7	4.7619	8.84E-05	TNF, C4A, C4B, FCN2, C5, LTA, C8G	126	79	13528	9.51336	0.145271
GOTERM_BP_FAT	GO:0008219~cell death	19	12.9252	1.05E-04	TNFRSF21, TRAF2, TSPO, TNF, AIMP2, LGALS1, C5, C8G, NLRC4, TNFRSF11B, NOD1, EP300, APOL1, TPP1, RAC1, EIF2AK2, APBB1, MYC, LTA	126	719	13528	2.83719	0.172557
GOTERM_BP_FAT	GO:0016265~death	19	12.9252	1.15E-04	TNFRSF21, TRAF2, TSPO, TNF, AIMP2, LGALS1, C5, C8G, NLRC4, TNFRSF11B, NOD1, EP300, APOL1, TPP1, RAC1, EIF2AK2, APBB1, MYC, LTA	126	724	13528	2.81759	0.188315
GOTERM_BP_FAT	GO:0048002~antigen processing and presentation of peptide antigen	5	3.40136	1.20E-04	HLA-A, HLA-B, HLA-E, HLA-G, TAPBP	126	28	13528	19.1723	0.196809
GOTERM_BP_FAT	GO:0050778~positive regulation of immune response	8	5.44218	3.91E-04	TRAF2, CARD9, C4A, C4B, FCN2, C5, TNFRSF13C, C8G	126	145	13528	5.92359	0.640941
GOTERM_BP_FAT	GO:0006956~complement activation	5	3.40136	5.93E-04	C4A, C4B, FCN2, C5, C8G	126	42	13528	12.7816	0.970144
GOTERM_BP_FAT	GO:0002541~activation of plasma proteins involved in acute inflammatory response	5	3.40136	6.49E-04	C4A, C4B, FCN2, C5, C8G	126	43	13528	12.4843	1.0616
GOTERM_BP_FAT	GO:0002460~adaptive immune response based on somatic recombination of immune receptors built from immunoglobulin superfamily domains	6	4.08163	7.22E-04	IL18BP, CD8A, C4A, C4B, C5, C8G	126	77	13528	8.36611	1.18061
GOTERM_BP_FAT	GO:0002250~adaptive immune response	6	4.08163	7.22E-04	IL18BP, CD8A, C4A, C4B, C5, C8G	126	77	13528	8.36611	1.18061
GOTERM_BP_FAT	GO:0006915~apoptosis	15	10.2041	1.32E-03	TNFRSF21, TRAF2, TSPO, TNF, AIMP2, LGALS1, TNFRSF11B, NLRC4, NOD1, EP300, RAC1, EIF2AK2, APBB1, MYC, LTA	126	602	13528	2.67521	2.15E+00
GOTERM_BP_FAT	GO:0002252~immune effector process	7	4.7619	1.51E-03	CARD9, CD8A, C4A, C4B, FCN2, C5, C8G	126	134	13528	5.60862	2.4577
GOTERM_BP_FAT	GO:0012501~programmed cell death	15	10.2041	1.52E-03	TNFRSF21, TRAF2, TSPO, TNF, AIMP2, LGALS1, TNFRSF11B, NLRC4, NOD1, EP300, RAC1, EIF2AK2, APBB1, MYC, LTA	126	611	13528	2.6358	2.47265
GOTERM_BP_FAT	GO:0002526~acute inflammatory response	6	4.08163	2.13E-03	APOL2, C4A, C4B, FCN2, C5, C8G	126	98	13528	6.57337	3.4422
GOTERM_BP_FAT	GO:0051953~negative regulation of amine transport	3	2.04082	2.29E-03	TNF, PTGS1, LTA	126	8	13528	40.2619	3.695
GOTERM_BP_FAT	GO:0006958~complement activation, classical pathway	4	2.72109	2.36E-03	C4A, C4B, C5, C8G	126	29	13528	14.809	3.81298
GOTERM_BP_FAT	GO:0080135~regulation of cellular response to stress	6	4.08163	2.64E-03	MDFI, NOD1, CARD9, TNF, BECN1, ZEB2	126	103	13528	6.25428	4.26114
GOTERM_BP_FAT	GO:0002455~humoral immune response mediated by circulating immunoglobulin	4	2.72109	2.87E-03	C4A, C4B, C5, C8G	126	31	13528	13.8536	4.61009
GOTERM_BP_FAT	GO:0016045~detection of bacterium	3	2.04082	2.92E-03	NLRC4, NOD1, PGLYRP2	126	9	13528	35.7884	4.69903
GOTERM_BP_FAT	GO:0042981~regulation of apoptosis	17	11.5646	2.97E-03	TRAF2, HMGB1, IL2RB, IFIH1, TNF, CARD9, BECN1, LGALS1, NLRC4, NOD1, SSTR3, RAC1, HSPA5, MX1, APBB1, MYC, LTA	126	804	13528	2.27016	4.77599
GOTERM_BP_FAT	GO:0046328~regulation of JNK cascade	5	3.40136	3.05E-03	MDFI, NOD1, CARD9, TNF, ZEB2	126	65	13528	8.25885	4.89154
GOTERM_BP_FAT	GO:0043067~regulation of programmed cell death	17	11.5646	3.28E-03	TRAF2, HMGB1, IL2RB, IFIH1, TNF, CARD9, BECN1, LGALS1, NLRC4, NOD1, SSTR3, RAC1, HSPA5, MX1, APBB1, MYC, LTA	126	812	13528	2.24779	5.25281
GOTERM_BP_FAT	GO:0010941~regulation of cell death	17	11.5646	3.40E-03	TRAF2, HMGB1, IL2RB, IFIH1, TNF, CARD9, BECN1, LGALS1, NLRC4, NOD1, SSTR3, RAC1, HSPA5, MX1, APBB1, MYC, LTA	126	815	13528	2.23952	5.44115
GOTERM_BP_FAT	GO:0010647~positive regulation of cell communication	10	6.80272	3.45E-03	NOD1, CARD9, TNF, CD8A, BECN1, LGALS1, RAC1, ZEB2, ENG, LTA	126	329	13528	3.26338	5.52962
GOTERM_BP_FAT	GO:0070302~regulation of stress-activated protein kinase signaling pathway	5	3.40136	3.78E-03	MDFI, NOD1, CARD9, TNF, ZEB2	126	69	13528	7.78008	6.03769
GOTERM_BP_FAT	GO:0016485~protein processing	6	4.08163	3.80E-03	C4A, C4B, FCN2, C5, MYC, C8G	126	112	13528	5.7517	6.06141
GOTERM_BP_FAT	GO:0002449~lymphocyte mediated immunity	5	3.40136	3.98E-03	CD8A, C4A, C4B, C5, C8G	126	70	13528	7.66893	6.34876
GOTERM_BP_FAT	GO:0051604~protein maturation	6	4.08163	0.00545233	C4A, C4B, FCN2, C5, MYC, C8G	126	122	13528	5.28025	8.59848
GOTERM_BP_FAT	GO:0009967~positive regulation of signal transduction	9	6.12245	0.00605869	NOD1, CARD9, TNF, CD8A, LGALS1, RAC1, ZEB2, ENG, LTA	126	295	13528	3.27554	9.51058
GOTERM_BP_FAT	GO:0043281~regulation of caspase activity	5	3.40136	0.0061219	NLRC4, NOD1, TNF, HSPA5, MYC	126	79	13528	6.79526	9.60517
GOTERM_BP_FAT	GO:0070206~protein trimerization	3	2.04082	0.00618081	TRIM5, ALOX5AP, TRIM21	126	13	13528	24.7766	9.69323
GOTERM_BP_FAT	GO:0002684~positive regulation of immune system process	8	5.44218	0.00658471	TRAF2, CARD9, C4A, C4B, FCN2, C5, TNFRSF13C, C8G	126	238	13528	3.60891	10.2949
GOTERM_BP_FAT	GO:0052548~regulation of endopeptidase activity	5	3.40136	0.00697755	NLRC4, NOD1, TNF, HSPA5, MYC	126	82	13528	6.54665	10.8765
GOTERM_BP_FAT	GO:0006957~complement activation, alternative pathway	3	2.04082	0.00822056	C4A, C5, C8G	126	15	13528	21.473	12.6934
GOTERM_BP_FAT	GO:0052547~regulation of peptidase activity	5	3.40136	0.0082365	NLRC4, NOD1, TNF, HSPA5, MYC	126	86	13528	6.24216	12.7165
GOTERM_BP_FAT	GO:0002443~leukocyte mediated immunity	5	3.40136	0.0082365	CD8A, C4A, C4B, C5, C8G	126	86	13528	6.24216	12.7165
GOTERM_BP_FAT	GO:0051605~protein maturation by peptide bond cleavage	5	3.40136	0.0082365	C4A, C4B, FCN2, C5, C8G	126	86	13528	6.24216	12.7165
GOTERM_BP_FAT	GO:0009617~response to bacterium	7	4.7619	0.00901676	IL12RB2, NLRC4, NOD1, CARD9, TNF, PGLYRP2, LTA	126	193	13528	3.89407	13.8389
GOTERM_CC_FAT	GO:0005833~hemoglobin complex	5	3.40136	3.23E-06	HBG1, HBG2, HBE1, HBB, HBD	119	12	12782	44.7549	0.00402078
GOTERM_CC_FAT	GO:0009897~external side of plasma membrane	9	6.12245	1.75E-04	IL12RB2, LY75, IL2RB, ACE, TNF, CD8A, TNFRSF13C, ENG, ITGA2B	119	170	12782	5.68651	0.218464
GOTERM_CC_FAT	GO:0009986~cell surface	12	8.16327	3.70E-04	IL12RB2, LY75, IL2RB, ACE, TNF, CD8A, FLT3, MPP3, TNFRSF13C, HSPA5, ENG, ITGA2B	119	348	12782	3.70385	0.4598
GOTERM_CC_FAT	GO:0042470~melanosome	6	4.08163	1.38E-03	HSP90AB1, TYR, TPP1, RAC1, HSPA5, GPNMB	119	89	12782	7.24124	1.70E+00
GOTERM_CC_FAT	GO:0048770~pigment granule	6	4.08163	1.38E-03	HSP90AB1, TYR, TPP1, RAC1, HSPA5, GPNMB	119	89	12782	7.24124	1.70456
GOTERM_CC_FAT	GO:0042611~MHC protein complex	5	3.40136	1.87E-03	HLA-DQB1, HLA-A, HLA-B, HLA-E, HLA-G	119	57	12782	9.42208	2.30524
GOTERM_CC_FAT	GO:0042612~MHC class I protein complex	4	2.72109	2.12E-03	HLA-A, HLA-B, HLA-E, HLA-G	119	28	12782	15.3445	2.61377
GOTERM_CC_FAT	GO:0005887~integral to plasma membrane	22	14.966	2.69E-03	LY75, IL2RB, TNF, CD8A, CD8B, FLT3, MPP3, C5, HLA-A, HLA-B, C8G, IL12RB2, LYVE1, SSTR3, SORBS1, TACSTD2, TAP1, SLC4A1, GPNMB, ENG, HTR1F, ITGA2B	119	1188	12782	1.98911	3.30525
GOTERM_CC_FAT	GO:0031226~intrinsic to plasma membrane	22	14.966	3.52E-03	LY75, IL2RB, TNF, CD8A, CD8B, FLT3, MPP3, C5, HLA-A, HLA-B, C8G, IL12RB2, LYVE1, SSTR3, SORBS1, TACSTD2, TAP1, SLC4A1, GPNMB, ENG, HTR1F, ITGA2B	119	1215	12782	1.9449	4.29736
GOTERM_CC_FAT	GO:0005576~extracellular region	30	20.4082	0.00809927	TNF, CD8A, IL16, CD8B, C5, VIT, COL9A1, TNFRSF11B, ACE, C1QTNF6, NPTX2, FCN2, PGLYRP2, LTA, C4A, C4B, LGALS1, IL1F10, IL1RN, HLA-B, C8G, APOL2, LCN2, IL18BP, APOL1, NPY, C1QL1, PYY, ENG, APOL4	119	2010	12782	1.60316	9.63692
GOTERM_CC_FAT	GO:0044459~plasma membrane part	32	21.7687	0.00867801	HLA-DQB1, TNF, CD8A, AIF1, CD8B, C5, IL12RB2, ACE, SORBS1, RAC1, TAP1, GPSM1, SLC4A1, GPNMB, EHD3, HTR1F, LY75, IL2RB, FLT3, MPP3, TNFRSF13C, HLA-A, HLA-B, HLA-E, SLC34A3, HLA-G, C8G, LYVE1, SSTR3, TACSTD2, ENG, ITGA2B	119	2203	12782	1.56023	10.2917
GOTERM_MF_FAT	GO:0005344~oxygen transporter activity	5	3.40136	5.30E-06	HBG1, HBG2, HBE1, HBB, HBD	125	13	12983	39.9477	0.00714858
GOTERM_MF_FAT	GO:0019825~oxygen binding	6	4.08163	5.28E-05	CYP3A5, HBG1, HBG2, HBE1, HBB, HBD	125	43	12983	14.4927	0.0711125
GOTERM_MF_FAT	GO:0042802~identical protein binding	17	11.5646	3.83E-04	SOX10, TNF, CARD9, CD8A, LGALS1, NR6A1, TRA2A, ABCG2, TRIM5, TYR, NLRC4, NOD1, TAP1, SLC4A1, ENG, CHUK, ITGA2B	125	640	12983	2.75889	0.515037
GOTERM_MF_FAT	GO:0032393~MHC class I receptor activity	4	2.72109	5.24E-04	HLA-A, HLA-B, HLA-E, HLA-G	125	17	12983	24.4386	0.704613
GOTERM_MF_FAT	GO:0020037~heme binding	7	4.7619	1.06E-03	CYP3A5, PTGS1, HBG1, HBG2, HBE1, HBB, HBD	125	121	12983	6.00866	1.41E+00
GOTERM_MF_FAT	GO:0042803~protein homodimerization activity	11	7.48299	1.35E-03	TRIM5, NLRC4, TYR, CARD9, CD8A, LGALS1, NR6A1, TAP1, SLC4A1, ENG, ABCG2	125	334	12983	3.42067	1.81E+00
GOTERM_MF_FAT	GO:0046906~tetrapyrrole binding	7	4.7619	1.47E-03	CYP3A5, PTGS1, HBG1, HBG2, HBE1, HBB, HBD	125	129	12983	5.63603	1.96334
GOTERM_MF_FAT	GO:0030547~receptor inhibitor activity	3	2.04082	0.00470412	IL18BP, IL1F10, IL1RN	125	11	12983	28.3265	6.15908
GOTERM_MF_FAT	GO:0048019~receptor antagonist activity	3	2.04082	0.00470412	IL18BP, IL1F10, IL1RN	125	11	12983	28.3265	6.15908
GOTERM_MF_FAT	GO:0030246~carbohydrate binding	10	6.80272	0.00683648	LY75, TNFAIP6, LYVE1, NOD1, NPTX2, FCN2, LGALS1, PGLYRP2, GPNMB, ENG	125	354	12983	2.93401	8.83361
GOTERM_MF_FAT	GO:0042288~MHC class I protein binding	3	2.04082	0.00994854	CD8A, CD8B, TAPBP	125	16	12983	19.4745	12.6105
